# Supplementary material for: Molecular insights into capsular polysaccharide secretion
Source: Nature. 2024 Apr 3;628(8009):901–9. doi: 10.1038/s41586-024-07248-9 (PMC11041684; doi:10.1038/s41586-024-07248-9)
Supplement: Supplementary file 3 — Plasmids. [file 41586_2024_7248_MOESM3_ESM.xlsx]

## Sheet: Arkusz1
Plasmid #	Gene #	Vector	MCS	Restriction site	Organism of origin	Protein	Tags		Nucleotide sequence	Protein sequence	Full plasmid sequence	Source	Experiment	Plasmid name
							Name	Terminus
1a	1a	pETDuet	1	NcoI/BamHI	Schlegelella thermodepolymerans	KpsM	-	-	ATGGGCCTGGCCGTTAGCGAACGCAGCCCGCGCGTGAAACGCAGCCCGTGGCAGATTCAGCAGGCCGTTCTGTTTGCCCTGTTTCTGCGCGAACTGAAAACCCGTCTGGGCGGTCGTTGGCTGGGCGTGTTTTGGGTTCTGCTGGAACCGGTGGCACATATTGCCGTTATGACCACCCTGTTTAGTCTGGCACATCGCGCAGCAATGCCGAGCATTGAATATCCGGTGTTTCTGATTACCGGTCTGATTCCGTTTTTCATGTTTCGTGGCCTGGTTACCCGTCTGATGGAAGCCATTGATAGTAATCGCGGTCTGTTTGCATATCGCCAGGTGAAACCGATTGATACCGTTATTGCACGTGCCATGCTGGAAATTAGCCTGCAGAGTATTGTGTATCTG…	MGLAVSERSPRVKRSPWQIQQAVLFALFLRELKTRLGGRWLGVFWVLLEPVAHIAVMTTLFSLAHRAAMPSIEYPVFLITGLIPFFMFRGLVTRLMEAIDSNRGLFAYRQVKPIDTVIARAMLEISLQSIVYLIALGTLGWLGFHFLPVRALELAGVSAVLIMLGASLGLFFAVVTNEIPQARAIVRISLLPLYFVSGVIFPVHTIPPQYLPLLQLNPVLHLIELSRASFFPQYRVLQGINLAYPAGFALLSLFLALMLYRLRRHQLASVV*	ggggaattgtgagcggataacaattcccctctagaaataattttgtttaactttaagaaggagatataccATGGGCCTGGCCGTTAGCGAACGCAGCCCGCGCGTGAAACGCAGCCCGTGGCAGATTCAGCAGGCCGTTCTGTTTGCCCTGTTTCTGCGCGAACTGAAAACCCGTCTGGGCGGTCGTTGGCTGGGCGTGTTTTGGGTTCTGCTGGAACCGGTGGCACATATTGCCGTTATGACCACCCTGTTTAGTCTGGCACATCGCGCAGCAATGCCGAGCATTGAATATCCGGTGTTTCTGATTACCGGTCTGATTCCGTTTTTCATGTTTCGTGGCCTGGTTACCCGTCTGATGGAAGCCATTGATAGTAATCGCGGTCTGTTTGCATATCGCCA…	Gene synthesis	Structural experiments / In vivo assay
	2		2	NdeI/XhoI	Schlegelella thermodepolymerans	KpsT	FLAG	C-	ATGATCGAACTGCGCAATCTGACCAAATGGTATCCGACCCCGCATGGTCGCCGCTATGTTTTTCGCAATCTGAATTTTCGCTTTCCGGATGATGTTAGTATTGGCCTGATTGGTCGTAATGGTGCCGGTAAAAGTACCCTGATGCGCCTGCTGGGTGGCATTGAAGCACCGAATGAAGGTGAAGTTGTGACCGATGTGAGCATTAGCTGGCCGGTTGGCCTGAGTGGTGGTTTTCAGGGCAGCCTGACCGCCCGTGAAAATGTGAAATTTGTTTGCCGCATCTATGGCACCAGCCATGAAGATATGCTGCGCAAAGTGCGTTTTGTGGAAGAATTTGCCGAAATTGGTGAACATTTTGATCTGCCGATGAAAACCTATAGTAGTGGTATGCGTAGTCGC…	MIELRNLTKWYPTPHGRRYVFRNLNFRFPDDVSIGLIGRNGAGKSTLMRLLGGIEAPNEGEVVTDVSISWPVGLSGGFQGSLTARENVKFVCRIYGTSHEDMLRKVRFVEEFAEIGEHFDLPMKTYSSGMRSRVAFGLSMAFDFDYYLIDEAMAVGDAQFRAKSRAVFDSRVGQANMILVSHNMNDIKEYCDVVVLVDQGQATLYEDVEAGIAAYQGSLKKAAAKPDYKDDDDK*		Gene synthesis
1b	1b	pETDuet	1	NcoI/BamHI	Schlegelella thermodepolymerans	KpsM	Turbo (KIH)	N-	ATGGGCaagattcatCTGGCCGTTAGCGAACGCAGCCCGCGCGTGAAACGCAGCCCGTGGCAGATTCAGCAGGCCGTTCTGTTTGCCCTGTTTCTGCGCGAACTGAAAACCCGTCTGGGCGGTCGTTGGCTGGGCGTGTTTTGGGTTCTGCTGGAACCGGTGGCACATATTGCCGTTATGACCACCCTGTTTAGTCTGGCACATCGCGCAGCAATGCCGAGCATTGAATATCCGGTGTTTCTGATTACCGGTCTGATTCCGTTTTTCATGTTTCGTGGCCTGGTTACCCGTCTGATGGAAGCCATTGATAGTAATCGCGGTCTGTTTGCATATCGCCAGGTGAAACCGATTGATACCGTTATTGCACGTGCCATGCTGGAAATTAGCCTGCAGAGTATT…	MGKIHLAVSERSPRVKRSPWQIQQAVLFALFLRELKTRLGGRWLGVFWVLLEPVAHIAVMTTLFSLAHRAAMPSIEYPVFLITGLIPFFMFRGLVTRLMEAIDSNRGLFAYRQVKPIDTVIARAMLEISLQSIVYLIALGTLGWLGFHFLPVRALELAGVSAVLIMLGASLGLFFAVVTNEIPQARAIVRISLLPLYFVSGVIFPVHTIPPQYLPLLQLNPVLHLIELSRASFFPQYRVLQGINLAYPAGFALLSLFLALMLYRLRRHQLASVV*	ggggaattgtgagcggataacaattcccctctagaaataattttgtttaactttaagaaggagatataccATGGGCaagattcatCTGGCCGTTAGCGAACGCAGCCCGCGCGTGAAACGCAGCCCGTGGCAGATTCAGCAGGCCGTTCTGTTTGCCCTGTTTCTGCGCGAACTGAAAACCCGTCTGGGCGGTCGTTGGCTGGGCGTGTTTTGGGTTCTGCTGGAACCGGTGGCACATATTGCCGTTATGACCACCCTGTTTAGTCTGGCACATCGCGCAGCAATGCCGAGCATTGAATATCCGGTGTTTCTGATTACCGGTCTGATTCCGTTTTTCATGTTTCGTGGCCTGGTTACCCGTCTGATGGAAGCCATTGATAGTAATCGCGGTCTGTTTGC…	1a - PIPE (Turbo)
	2		2	NdeI/XhoI	Schlegelella thermodepolymerans	KpsT	FLAG	C-	ATGATCGAACTGCGCAATCTGACCAAATGGTATCCGACCCCGCATGGTCGCCGCTATGTTTTTCGCAATCTGAATTTTCGCTTTCCGGATGATGTTAGTATTGGCCTGATTGGTCGTAATGGTGCCGGTAAAAGTACCCTGATGCGCCTGCTGGGTGGCATTGAAGCACCGAATGAAGGTGAAGTTGTGACCGATGTGAGCATTAGCTGGCCGGTTGGCCTGAGTGGTGGTTTTCAGGGCAGCCTGACCGCCCGTGAAAATGTGAAATTTGTTTGCCGCATCTATGGCACCAGCCATGAAGATATGCTGCGCAAAGTGCGTTTTGTGGAAGAATTTGCCGAAATTGGTGAACATTTTGATCTGCCGATGAAAACCTATAGTAGTGGTATGCGTAGTCGC…	MIELRNLTKWYPTPHGRRYVFRNLNFRFPDDVSIGLIGRNGAGKSTLMRLLGGIEAPNEGEVVTDVSISWPVGLSGGFQGSLTARENVKFVCRIYGTSHEDMLRKVRFVEEFAEIGEHFDLPMKTYSSGMRSRVAFGLSMAFDFDYYLIDEAMAVGDAQFRAKSRAVFDSRVGQANMILVSHNMNDIKEYCDVVVLVDQGQATLYEDVEAGIAAYQGSLKKAAAKPDYKDDDDK*		Gene synthesis
2	1b	pETDuet	1	NcoI/BamHI	Schlegelella thermodepolymerans	KpsM	Turbo (KIH)	N-	ATGGGCaagattcatCTGGCCGTTAGCGAACGCAGCCCGCGCGTGAAACGCAGCCCGTGGCAGATTCAGCAGGCCGTTCTGTTTGCCCTGTTTCTGCGCGAACTGAAAACCCGTCTGGGCGGTCGTTGGCTGGGCGTGTTTTGGGTTCTGCTGGAACCGGTGGCACATATTGCCGTTATGACCACCCTGTTTAGTCTGGCACATCGCGCAGCAATGCCGAGCATTGAATATCCGGTGTTTCTGATTACCGGTCTGATTCCGTTTTTCATGTTTCGTGGCCTGGTTACCCGTCTGATGGAAGCCATTGATAGTAATCGCGGTCTGTTTGCATATCGCCAGGTGAAACCGATTGATACCGTTATTGCACGTGCCATGCTGGAAATTAGCCTGCAGAGTATT…	MGKIHLAVSERSPRVKRSPWQIQQAVLFALFLRELKTRLGGRWLGVFWVLLEPVAHIAVMTTLFSLAHRAAMPSIEYPVFLITGLIPFFMFRGLVTRLMEAIDSNRGLFAYRQVKPIDTVIARAMLEISLQSIVYLIALGTLGWLGFHFLPVRALELAGVSAVLIMLGASLGLFFAVVTNEIPQARAIVRISLLPLYFVSGVIFPVHTIPPQYLPLLQLNPVLHLIELSRASFFPQYRVLQGINLAYPAGFALLSLFLALMLYRLRRHQLASVV*	ggggaattgtgagcggataacaattcccctctagaaataattttgtttaactttaagaaggagatataccATGGGCaagattcatCTGGCCGTTAGCGAACGCAGCCCGCGCGTGAAACGCAGCCCGTGGCAGATTCAGCAGGCCGTTCTGTTTGCCCTGTTTCTGCGCGAACTGAAAACCCGTCTGGGCGGTCGTTGGCTGGGCGTGTTTTGGGTTCTGCTGGAACCGGTGGCACATATTGCCGTTATGACCACCCTGTTTAGTCTGGCACATCGCGCAGCAATGCCGAGCATTGAATATCCGGTGTTTCTGATTACCGGTCTGATTCCGTTTTTCATGTTTCGTGGCCTGGTTACCCGTCTGATGGAAGCCATTGATAGTAATCGCGGTCTGTTTGC…	Gene synthesis
	3		2	NdeI/XhoI	Schlegelella thermodepolymerans	KpsT_E151Q	FLAG	C-	ATGATCGAACTGCGCAATCTGACCAAATGGTATCCGACCCCGCATGGTCGCCGCTATGTTTTTCGCAATCTGAATTTTCGCTTTCCGGATGATGTTAGTATTGGCCTGATTGGTCGTAATGGTGCCGGTAAAAGTACCCTGATGCGCCTGCTGGGTGGCATTGAAGCACCGAATGAAGGTGAAGTTGTGACCGATGTGAGCATTAGCTGGCCGGTTGGCCTGAGTGGTGGTTTTCAGGGCAGCCTGACCGCCCGTGAAAATGTGAAATTTGTTTGCCGCATCTATGGCACCAGCCATGAAGATATGCTGCGCAAAGTGCGTTTTGTGGAAGAATTTGCCGAAATTGGTGAACATTTTGATCTGCCGATGAAAACCTATAGTAGTGGTATGCGTAGTCGC…	MIELRNLTKWYPTPHGRRYVFRNLNFRFPDDVSIGLIGRNGAGKSTLMRLLGGIEAPNEGEVVTDVSISWPVGLSGGFQGSLTARENVKFVCRIYGTSHEDMLRKVRFVEEFAEIGEHFDLPMKTYSSGMRSRVAFGLSMAFDFDYYLIDQAMAVGDAQFRAKSRAVFDSRVGQANMILVSHNMNDIKEYCDVVVLVDQGQATLYEDVEAGIAAYQGSLKKAAAKPDYKDDDDK*		1b - Quikchange
3a	4a	pCDFDuet	1	NcoI/BamHI	Schlegelella thermodepolymerans	KpsE	10xHIS	C-	ATGGGgATGAAACTGGTGAGTCGTCTGACCGCCAAACGTCTGCAGTGGGCCCTGGTTTATCTGCCGATGCTGGTTGCAACCGTGTATTTTCTGGTTTTTAGCGCCGATCGCTATGTTAGCGAAAGTGTTATTACCGTTCGCCAGACCAGTAGCAATGCCCCGACCGGCGGTATGAGTGGTGCCGCACTGCTGCTGGCAGGTCTGACCCCGGCCAGCCGTGAAGATACCCTGTATCTGCAGACCTATATTCATAGTATGGGCCTGCTGCAGAAACTGGATCAGCAGCTGAAACTGCGTGAACATTTTGGCACCCCGCTGCGCGATCCGCTGTTTCGTCTGTGGGGTGGTACCAGCCAGGAATGGTTTCTGGAATATTATCGTAGTCGCGTTGAAGTGCTG…	MGMKLVSRLTAKRLQWALVYLPMLVATVYFLVFSADRYVSESVITVRQTSSNAPTGGMSGAALLLAGLTPASREDTLYLQTYIHSMGLLQKLDQQLKLREHFGTPLRDPLFRLWGGTSQEWFLEYYRSRVEVLMDDISGLLTVRVQGFEPEFAQALNRAILEESERFVNELSHRMAREQGQFAEAELERATARLQEAKRQLIAFQAKHKLLDPLAQAQATGTLTAELQAALTRQEAELRNALTYLNEDSYQVKALRSQINALRQQIDEERLRATAGKNGDRINAVAAEFHDLQLQVGFAEDAYKLALAAVESARIEATRKLKSLVVVEPPVLPEIAEYPRRWYNLATLLVVCCLIYGVVSLVVATIRDHQDGSGSGSHHHHHHHHHH*	ggggaattgtgagcggataacaattcccctgtagaaataattttgtttaactttaataaggagatataccATGGGgATGAAACTGGTGAGTCGTCTGACCGCCAAACGTCTGCAGTGGGCCCTGGTTTATCTGCCGATGCTGGTTGCAACCGTGTATTTTCTGGTTTTTAGCGCCGATCGCTATGTTAGCGAAAGTGTTATTACCGTTCGCCAGACCAGTAGCAATGCCCCGACCGGCGGTATGAGTGGTGCCGCACTGCTGCTGGCAGGTCTGACCCCGGCCAGCCGTGAAGATACCCTGTATCTGCAGACCTATATTCATAGTATGGGCCTGCTGCAGAAACTGGATCAGCAGCTGAAACTGCGTGAACATTTTGGCACCCCGCTGCGCGATCCGCT…	Gene synthesis
3b	4b	pCDFDuet	1	NcoI/BamHI	Schlegelella thermodepolymerans	KpsE_L80C/S141C	Turbo (KIH)/10xHIS	N-/C-	ATGGGgaagattcatATGAAACTGGTGAGTCGTCTGACCGCCAAACGTCTGCAGTGGGCCCTGGTTTATCTGCCGATGCTGGTTGCAACCGTGTATTTTCTGGTTTTTAGCGCCGATCGCTATGTTAGCGAAAGTGTTATTACCGTTCGCCAGACCAGTAGCAATGCCCCGACCGGCGGTATGAGTGGTGCCGCACTGCTGCTGGCAGGTCTGACCCCGGCCAGCCGTGAAGATACCTGCTATCTGCAGACCTATATTCATAGTATGGGCCTGCTGCAGAAACTGGATCAGCAGCTGAAACTGCGTGAACATTTTGGCACCCCGCTGCGCGATCCGCTGTTTCGTCTGTGGGGTGGTACCAGCCAGGAATGGTTTCTGGAATATTATCGTAGTCGCGTT…	MGKIHMKLVSRLTAKRLQWALVYLPMLVATVYFLVFSADRYVSESVITVRQTSSNAPTGGMSGAALLLAGLTPASREDTCYLQTYIHSMGLLQKLDQQLKLREHFGTPLRDPLFRLWGGTSQEWFLEYYRSRVEVLMDDICGLLTVRVQGFEPEFAQALNRAILEESERFVNELSHRMAREQGQFAEAELERATARLQEAKRQLIAFQAKHKLLDPLAQAQATGTLTAELQAALTRQEAELRNALTYLNEDSYQVKALRSQINALRQQIDEERLRATAGKNGDRINAVAAEFHDLQLQVGFAEDAYKLALAAVESARIEATRKLKSLVVVEPPVLPEIAEYPRRWYNLATLLVVCCLIYGVVSLVVATIRDHQDGSGSGSHHHHHHHHHH*	ggggaattgtgagcggataacaattcccctgtagaaataattttgtttaactttaataaggagatataccATGGGgaagattcatATGAAACTGGTGAGTCGTCTGACCGCCAAACGTCTGCAGTGGGCCCTGGTTTATCTGCCGATGCTGGTTGCAACCGTGTATTTTCTGGTTTTTAGCGCCGATCGCTATGTTAGCGAAAGTGTTATTACCGTTCGCCAGACCAGTAGCAATGCCCCGACCGGCGGTATGAGTGGTGCCGCACTGCTGCTGGCAGGTCTGACCCCGGCCAGCCGTGAAGATACCTGCTATCTGCAGACCTATATTCATAGTATGGGCCTGCTGCAGAAACTGGATCAGCAGCTGAAACTGCGTGAACATTTTGGCACCCCGCTGCG…	3a - PIPE (Turbo) + Mutagenesis (PIPE)
3c	4b	pCDFDuet	1	NcoI/BamHI	Schlegelella thermodepolymerans	KpsE_L80C/S141C	Turbo (KIH)/10xHIS	N-/C-	ATGGGgaagattcatATGAAACTGGTGAGTCGTCTGACCGCCAAACGTCTGCAGTGGGCCCTGGTTTATCTGCCGATGCTGGTTGCAACCGTGTATTTTCTGGTTTTTAGCGCCGATCGCTATGTTAGCGAAAGTGTTATTACCGTTCGCCAGACCAGTAGCAATGCCCCGACCGGCGGTATGAGTGGTGCCGCACTGCTGCTGGCAGGTCTGACCCCGGCCAGCCGTGAAGATACCTGCTATCTGCAGACCTATATTCATAGTATGGGCCTGCTGCAGAAACTGGATCAGCAGCTGAAACTGCGTGAACATTTTGGCACCCCGCTGCGCGATCCGCTGTTTCGTCTGTGGGGTGGTACCAGCCAGGAATGGTTTCTGGAATATTATCGTAGTCGCGTT…	MGKIHMKLVSRLTAKRLQWALVYLPMLVATVYFLVFSADRYVSESVITVRQTSSNAPTGGMSGAALLLAGLTPASREDTCYLQTYIHSMGLLQKLDQQLKLREHFGTPLRDPLFRLWGGTSQEWFLEYYRSRVEVLMDDICGLLTVRVQGFEPEFAQALNRAILEESERFVNELSHRMAREQGQFAEAELERATARLQEAKRQLIAFQAKHKLLDPLAQAQATGTLTAELQAALTRQEAELRNALTYLNEDSYQVKALRSQINALRQQIDEERLRATAGKNGDRINAVAAEFHDLQLQVGFAEDAYKLALAAVESARIEATRKLKSLVVVEPPVLPEIAEYPRRWYNLATLLVVCCLIYGVVSLVVATIRDHQDGSGSGSHHHHHHHHHH*	ggggaattgtgagcggataacaattcccctgtagaaataattttgtttaactttaataaggagatataccATGGGgaagattcatATGAAACTGGTGAGTCGTCTGACCGCCAAACGTCTGCAGTGGGCCCTGGTTTATCTGCCGATGCTGGTTGCAACCGTGTATTTTCTGGTTTTTAGCGCCGATCGCTATGTTAGCGAAAGTGTTATTACCGTTCGCCAGACCAGTAGCAATGCCCCGACCGGCGGTATGAGTGGTGCCGCACTGCTGCTGGCAGGTCTGACCCCGGCCAGCCGTGAAGATACCTGCTATCTGCAGACCTATATTCATAGTATGGGCCTGCTGCAGAAACTGGATCAGCAGCTGAAACTGCGTGAACATTTTGGCACCCCGCTGCG…	3b
	5		2	-	Schlegelella thermodepolymerans	KpsD	-	-	atgCGTGCACGTCTGAGCCTGCTGCGTCGTCTGCTGGCAGTGCTGCGCGAACCGGCACTGGCCGTTCTGTGCTGTGGTGCCCTGCTGAGCAGCCATGTTCAGGCCCAGGCATTCAATGATCCGATTAGTACCAGTCCGCGCGGTCTGACCGATGCCCCGAGCGCACAGGAACGTGCAGCAGAACCGAAAAATGGCAATGCCCCGGCAGGCCTGGCACCGAGTGTGACAGGTAATGCAGCCAATGCAGCAGCACCGGCACAGCCGGCCCTGCAAGCTCCTCTGCCGCCTAATCCGGCAACCGCCGATCAGCCGGTTGTGTTTGGCAGCCAGATTTTTACCGGCCGTTTTGGTGCCGTGCCGTTTACCGGCTTTAATCCGGATTATCAGATTGCAGTTGGC…	MRARLSLLRRLLAVLREPALAVLCCGALLSSHVQAQAFNDPISTSPRGLTDAPSAQERAAEPKNGNAPAGLAPSVTGNAANAAAPAQPALQAPLPPNPATADQPVVFGSQIFTGRFGAVPFTGFNPDYQIAVGDRINVRMWGAFNFEAAQPVDAQGNIFIPNVGPVRVLGVRNADLNAQVEAQIKRVFRSNVGVYATLAAAQPVKVYVTGFVKAPGLYGGLSSDSILYYLDQAGGIDPDRGSYLEVDVLRGGQVRAKFNLYRFLLDGQIEHIQLQDGDTIVAYPRKYTVQVSGEVLNPYVFEFGEQQVPASTVLAVARPKPGATHISIVRKVGPERRSEYHPLSAADDVMIQNGDEVTITADKYPGTILVRIEGAHLGPRSVVLPYGARLKDVIQRLQP…		5 - Gibson Assembly
4	5	pET30	1	NdeI/XhoI	Schlegelella thermodepolymerans	KpsD	-	-	atgCGTGCACGTCTGAGCCTGCTGCGTCGTCTGCTGGCAGTGCTGCGCGAACCGGCACTGGCCGTTCTGTGCTGTGGTGCCCTGCTGAGCAGCCATGTTCAGGCCCAGGCATTCAATGATCCGATTAGTACCAGTCCGCGCGGTCTGACCGATGCCCCGAGCGCACAGGAACGTGCAGCAGAACCGAAAAATGGCAATGCCCCGGCAGGCCTGGCACCGAGTGTGACAGGTAATGCAGCCAATGCAGCAGCACCGGCACAGCCGGCCCTGCAAGCTCCTCTGCCGCCTAATCCGGCAACCGCCGATCAGCCGGTTGTGTTTGGCAGCCAGATTTTTACCGGCCGTTTTGGTGCCGTGCCGTTTACCGGCTTTAATCCGGATTATCAGATTGCAGTTGGC…	MRARLSLLRRLLAVLREPALAVLCCGALLSSHVQAQAFNDPISTSPRGLTDAPSAQERAAEPKNGNAPAGLAPSVTGNAANAAAPAQPALQAPLPPNPATADQPVVFGSQIFTGRFGAVPFTGFNPDYQIAVGDRINVRMWGAFNFEAAQPVDAQGNIFIPNVGPVRVLGVRNADLNAQVEAQIKRVFRSNVGVYATLAAAQPVKVYVTGFVKAPGLYGGLSSDSILYYLDQAGGIDPDRGSYLEVDVLRGGQVRAKFNLYRFLLDGQIEHIQLQDGDTIVAYPRKYTVQVSGEVLNPYVFEFGEQQVPASTVLAVARPKPGATHISIVRKVGPERRSEYHPLSAADDVMIQNGDEVTITADKYPGTILVRIEGAHLGPRSVVLPYGARLKDVIQRLQP…	TGGCGAATGGGACGCGCCCTGTAGCGGCGCATTAAGCGCGGCGGGTGTGGTGGTTACGCGCAGCGTGACCGCTACACTTGCCAGCGCCCTAGCGCCCGCTCCTTTCGCTTTCTTCCCTTCCTTTCTCGCCACGTTCGCCGGCTTTCCCCGTCAAGCTCTAAATCGGGGGCTCCCTTTAGGGTTCCGATTTAGTGCTTTACGGCACCTCGACCCCAAAAAACTTGATTAGGGTGATGGTTCACGTAGTGGGCCATCGCCCTGATAGACGGTTTTTCGCCCTTTGACGTTGGAGTCCACGTTCTTTAATAGTGGACTCTTGTTCCAAACTGGAACAACACTCAACCCTATCTCGGTCTATTCTTTTGATTTATAAGGGATTTTGCCGATTTCGGCCTATTG…	Gene synthesis
													In vivo assay/HA purification
5	6	pETDuet	1	NdeI	Pasteurella multocida	KpsD	Strep-Tag II	C-	ATGATGAAATCTAAAATGAAACTGATGCCGCTGCTGGTTAGCGTGACCCTGATCTCAGGCTGCCATAGCATGCCGACCAGCGGTCCAGCGCAGAACCACATCATTGGCCTGAAAAAACCGCAGAACAAAAGCCTGCCGTCCGTTGATGTAATTGAGATGAACGATAAAGTTGCACACACCCTGTTCAAACAGAAACAGAGCCAGAGCTTCACCCAGTTTAAACAGCAGAACTCTAACTACGCTGATATTATTAACGTGGGTGACACCCTGGATGTTCTGATTTGGGAAGCAGCGCCGGCTATCCTGTTCGGCAGCGTTCTGTCCCAGACCGGTAGCGGCGGCGCGAACCTGACCACCCTGCCGGAACAGATCGTTGCCCGTAACGGCAAAATCACCATT…	MMKSKMKLMPLLVSVTLISGCHSMPTSGPAQNHIIGLKKPQNKSLPSVDVIEMNDKVAHTLFKQKQSQSFTQFKQQNSNYADIINVGDTLDVLIWEAAPAILFGSVLSQTGSGGANLTTLPEQIVARNGKITIPFLGPILVKGKTPEQIQRDIAHALSSLANKPQVIVRLNKNNSKNVTILRQGNSVRMPLTSQGERVLDAIAAVGGATENLQDISVQLTRGKEVKMLSLEKLATHPEENILLRSNDVVTLLNKPLSFTGLGALGTNKQVKFSANGLTLAEGIGEMGGLLDNRADPKGVFVFRYIPFNKLSLAEQTKWKARGYDNDMEIPTVYSVNLLNPNALFWLQRFPIQDKDLVYVSNAPMAEFQKFLKLVFSITSPVTGTLHNINVIKNLWSHPQ…	taatacgactcactataggggaattgtgagcggataacaattccccatcttagtatattagttaagtataagaaggagatatacaTATGATGAAATCTAAAATGAAACTGATGCCGCTGCTGGTTAGCGTGACCCTGATCTCAGGCTGCCATAGCATGCCGACCAGCGGTCCAGCGCAGAACCACATCATTGGCCTGAAAAAACCGCAGAACAAAAGCCTGCCGTCCGTTGATGTAATTGAGATGAACGATAAAGTTGCACACACCCTGTTCAAACAGAAACAGAGCCAGAGCTTCACCCAGTTTAAACAGCAGAACTCTAACTACGCTGATATTATTAACGTGGGTGACACCCTGGATGTTCTGATTTGGGAAGCAGCGCCGGCTATCCTGTTCGGCA…	Gene synthesis
	7		2	BamHI	Pasteurella multocida	KpsE	S-Tag	N-	ATGAAGGAAACCGCGGCGGCTAAATTCGAACGTCAGCACATGGATTCTGAAAACCTGTACTTCCAGGGCATTGAAACCAAAATCCAGAAAAACCAGTTCAAAAAATGGAGCCGTAAATTCCGTAAAATCAGCACCCTGTTCAAATACATGGTTATCCTGCCGACCTGCTGCAGCCTGTTCTACTTTTCTCTGTGGGCTTCCGACATCTACATCTCCCAGAGCAGCTTCGTGGTTCGTACCCCGAAAAACCAAGCGGCGCTGAGCGGCGTTGGTGCGCTGCTGCAGTCTAGCGGTTTTGCTCGTGCTCAGGACGACACCTACACTGTTCAGGAATTTATGCGTAGCCGTAGCACCCTGGAACTGCTGGAAAAATCTATCCCGATTCGTCAGTTCTACGAA…	MKETAAAKFERQHMDSENLYFQGIETKIQKNQFKKWSRKFRKISTLFKYMVILPTCCSLFYFSLWASDIYISQSSFVVRTPKNQAALSGVGALLQSSGFARAQDDTYTVQEFMRSRSTLELLEKSIPIRQFYEDKGDLFSRFNPLNIFSEQEAFYQYFSKKLSVNFDSVSGIATLNIRAFDPKEAQQINQELLKQGEYLINRLNERARKDTVMFAELAVSEAEKKVTETSSALSKYRIKNGVFDLQSQSEVQLSLISTLQNELITIQTQLDQVRSISPNNPQVQTLLARANSIRKEMQQQVQQVLGGGNSIVTQTAEYQRLVLNNTLAQQQLGTAITSLQNARSEADRQQLYLEIISYPNEPDLALEPYRLYNILATLFISLILYGITLLLLASIREHK…		Gene synthesis
	8		3	SacI	Pasteurella multocida	KpsM	-	-	ATGTTGTATGATGATCAGACCACCCTGAAACACGCGTTCATCATCCAGAACCGTGTTATCGGTGCGCTGCTGATGCGTGAAATCATTACTCGTTATGGTCGTAAAAACCTGGGTTTCCTGTGGCTGTTTGTTGAACCGCTGCTGATGACTGGTCTGATCGTTATCCTGTGGTCTACCTTCCGTGCTGATCAGTTTAGCAACCTGAACATCATGGCATTCATGATTACCGGTTACCCGCTGATGATGATGTGGCGTAACGCTAGCAACCGTGCTATCGGCGCGGTTAGCGCGAACAGCACCCTGCTGTACCACCGTAACGTTCGTGTTCTGGATACCCTGATCGCTCGCATGATTCTGGAAATCAGCGGCGCAACCATTGCGCAGGTTGTTCTGATGTCT…	MLYDDQTTLKHAFIIQNRVIGALLMREIITRYGRKNLGFLWLFVEPLLMTGLIVILWSTFRADQFSNLNIMAFMITGYPLMMMWRNASNRAIGAVSANSTLLYHRNVRVLDTLIARMILEISGATIAQVVLMSFCIALDWIPMPQDIFYMLLAWFLMAIFAIGFGFIICSISHHIEVFGKLWGILSFAMMPLSGTFFFVYNLPPQAREYLLWMPMIHGSEMFRHGYFGDSVITLENPYFLILCDLIFLLIGLLMVAHFSKGIEPR*		Gene synthesis
	9		4	EcoRI	Pasteurella multocida	KpsT	8xHIS	C-	ATGATCTACGTTGAAAACGTGTGTAAAAAATACCTGAATCGGACCGGCTGGCACACCGTTCTGGATGACGTTTCTTTCTCGCTGCGTAAAGGCCAGAAAGTAGGTATTTTAGGTAAAAACGGCGCGGGAAAGAGCACGCTGATTCGCCTGCTGAGCGGTGTTGAACCGCCGACCTCTGGTAAAATCACCCGTAAAATGAGCATCAGCTGGCCGCTGGGTTTCAGCGGTGCGTTCCAGGGTTCTCTGACCGGTATGGACAACCTGCGTTTCATCGCGCGTATCTACAACGCGGATATCGACTACGTTAAACGTTTCACCGAAGAATTTAGCGAACTGGGTAAATACCTGTATGAACCGGTGCGTACCTACAGCTCTGGTATGAAAGCGCGTCTGGCGTTC…	MIYVENVCKKYLNRTGWHTVLDDVSFSLRKGQKVGILGKNGAGKSTLIRLLSGVEPPTSGKITRKMSISWPLGFSGAFQGSLTGMDNLRFIARIYNADIDYVKRFTEEFSELGKYLYEPVRTYSSGMKARLAFALSLSIEFDCYLIDEIIAVGDARFADKCKYELFEKRKDRSLILVSHSPNAIREYCDNAMVLHNGIMHHFNSIDIAYQFHNNALQTKHHHHHHHH*		Gene synthesis
6	10	pACYC Duet	1	NcoI	Pasteurella multocida	KpsC	Strep-Tag II	N-	ATGGGCAGCTGGAGCCACCCGCAGTTTGAAAAAGAAAACCTGTACTTCCAGGGCATGTACCAGGAGTTCCTGATCTTCTCTAAAGGCATGCTGAAAATCCCGTACCTGAGCGGCTTCTTCACCCAGCGTCTGAAAATGTTCTCCCCGTTCGTTACCTGGAAAAAAGAACGCACCTGCATTCTGGAATGGGGTTATAAAGCATCCAGCAAAAAAGCGCGTTACTTTGCACAGCAGCATGATCTGCCGTACGCTACCATTGAAGATGGTTTTCTGCGCTCTATTGGCCTTGGCGTAGACGGCTACCCGCCGTTCTCCCTGGTGTACGATGATATCGGTATCTACTACGACATCAACCAGCCATCTCGCCTGGAAAACCTGATTCTGAGCCAGGATGTGCTG…	MGSWSHPQFEKENLYFQGMYQEFLIFSKGMLKIPYLSGFFTQRLKMFSPFVTWKKERTCILEWGYKASSKKARYFAQQHDLPYATIEDGFLRSIGLGVDGYPPFSLVYDDIGIYYDINQPSRLENLILSQDVLLQEKVDQVEYAIELICTHNLSKYNHAIDTPLQNTKRPIVLVVDQTYGDMAVTFGNAEQSDFLHMLERAIIENPTAEIWLKTHPDVMCGKKQGYLTEYQQFPRVKVLSEDFNSISLLKHVDKVYCVTSHTGFEALLLGKTVVTFGAAWFSGWGLTDDRNAYIRQLKQSKRRAKRSLLQLFYAAYFQYCRYINPNTGKSGTLFDVIDYLIQAKKVTNQLAGDIYCVGMRFWKRKVVQPFFQFPRCRLHFVLNVHELKRCIHEKSQAKI…	cctgcattaggTTAATACGACTCACTATAGGGGAATTGTGAGCGGATAACAATTCCCCTGTAGAAATAATTTTGTTTAACTTTAATAAGGAGATATACCATGGGCAGCTGGAGCCACCCGCAGTTTGAAAAAGAAAACCTGTACTTCCAGGGCATGTACCAGGAGTTCCTGATCTTCTCTAAAGGCATGCTGAAAATCCCGTACCTGAGCGGCTTCTTCACCCAGCGTCTGAAAATGTTCTCCCCGTTCGTTACCTGGAAAAAAGAACGCACCTGCATTCTGGAATGGGGTTATAAAGCATCCAGCAAAAAAGCGCGTTACTTTGCACAGCAGCATGATCTGCCGTACGCTACCATTGAAGATGGTTTTCTGCGCTCTATTGGCCTTGGCGTAGACGGC…	Gene synthesis
	11		2	BamHI	Pasteurella multocida	KpsS	8xHIS	N-	ATGGGCCATCACCACCATCACCACCACCACGAAAACCTGTACTTCCAGGGTGATGTTCTGAAACACAACCTGGATGAACTGCTGGAATCTAGCACCAACTACCTGCTGCTGCAAGGCCCGATCGGCCCGTTCTTCACCGAACTGTCTGCTTGGCTGAAAACCTTCCACAAACAGGTTTTCAAAATCAACTTCAACAGCGGCGATGAAGCGTTCTACCCGAACAGCATCCCGCAGACCTTCGCGTACCAGGGCCAGCTGGATCAGTTCGATCAGTACCTGCGCTTCTTCTGCCACCAGCACAGCATCGACGCGATCATCTGCTTCGGTGATACCCGTGCGTACCACCGTATCGCGAAAATCGTTGCGGATAAACAGAAAATTAGCTTCTGGGTGTTCGAA…	MGHHHHHHHHENLYFQGDVLKHNLDELLESSTNYLLLQGPIGPFFTELSAWLKTFHKQVFKINFNSGDEAFYPNSIPQTFAYQGQLDQFDQYLRFFCHQHSIDAIICFGDTRAYHRIAKIVADKQKISFWVFEEGYFRPDYVTLEKNGVNDFSTLPRDANFFLKQALHCPLPPEPLKLAKGFIPLATIAIKYYTKAYFNQDKYPDYQHHRILDLKYYIKLWLTSGIKRAYYYWQDRSFGKKVAAGKLGDFFLVPLQVYDDSQVRIHCDYESVDAFLKEILESFIYHAPSALNLIIKHHPMDRGFVDYGHVIKQYKTQYPAFKKRIFYVHDVPTPILLRKGKGMITLNSTSGISALLHRMPVLTLGRASYNFEGLTYQGNLHSFWHNKGLPEAKVFEAYR…		Gene synthesis
	12		3	SacI	Pasteurella multocida	HyaE	Myc	N-	ATGGGCGAACAGAAACTGATTAGCGAAGAAGATCTGGAAAACCTGTACTTCCAGGGCAAAAAAGTGATCATCATCGGCCACAAACAGTCTAACTACCAGGACGTTGAAAAAGTGTTCCAGTGTTATGGTATGAACCCGCCGCTGCCGTCTAAACGTGAAAAAATGTCTCCGATTGAAATCGGTCACGTTCTGAACAAAGTTCTGCCGAGCCTTGAACATACTCCGAAAAACGTTTCCCTGCTGAGCAACAAAAAATCTAAAATCAAAAAAGGTAACAGCGCGAAAAATAAAAGCCATAAACATGCCAAAACCAACACCATCCAGACCACCTCTTCTATCTGGGACAACCTGAGCCTGGACCTGATGCTGGCAAATATCGAACAGAACTTCTGGGGCTGG…	MGEQKLISEEDLENLYFQGKKVIIIGHKQSNYQDVEKVFQCYGMNPPLPSKREKMSPIEIGHVLNKVLPSLEHTPKNVSLLSNKKSKIKKGNSAKNKSHKHAKTNTIQTTSSIWDNLSLDLMLANIEQNFWGWSDPNAIQILDYWANLDPNIHFVFVYDKPENLFQYHSLEEALKLDKHTVQEKFEEWQTYNEKILTYFNKYKDRSVLLNTQQLQNTKKTSLSEIYKHISAPDALVKKLNEPSLNKEMEIIEVNQDLSHQEECPLSNFIVSQIIKNSPTVTQVYEELQSHADLPYISEQKLVNDADFALLAWKDMIQKQVDANQYQHEKELELSTIKERQLEVTEKYQLTEQKLSETQKEIEQIKDENRKVKSEKVKLTASVQSTSKILSEKEKEISCI…		Gene synthesis
	13		4	EcoRI	Pasteurella multocida	HyaB	FLAG	N-	ATGGGTGACTATAAAGATGATGATGACAAAGAAAACCTGTATTTCCAGGGCCTGAACCTGTTCAAAATCATCAAAAAATACGTTCACATCCAGTCTCTGCTGCACAAAAAAGAATACGCGCTGCTGTATGCGAAATACATCAACCAGCTGAGCATCAACCAGCAGGCGTACGTTATCTGCCAGCTGAAACTGTACGACCTGTTCCTGATTGATCCGAAATGGAGCCACAGCGTTTTCTTCCAGCTGGGTCTGATCGCGCGTGGCCACGATCACGACTCTGATGAAGTTGTTCGTCGTCTGATCACCTGCACCGATTTCTCTAAAAACAAACAGCTGATCCTGAGCCAGCTGCTGGCGTACAGCCCGCAGATCGCGACCACCCTTTGTCCGCAGACCTAC…	MGDYKDDDDKENLYFQGLNLFKIIKKYVHIQSLLHKKEYALLYAKYINQLSINQQAYVICQLKLYDLFLIDPKWSHSVFFQLGLIARGHDHDSDEVVRRLITCTDFSKNKQLILSQLLAYSPQIATTLCPQTYRYRALYLSLLANLKDFVRLKEELNKLPSCVLKNTPHYCLLQNFVEKENSKKLENINQFLYFYKLGEITTIKTEDPPNTNNIVSHSIVNDTNTYLNAPLITILVTTFNSQKSIKNTLNSLFNQSYPNIEIIVIDDHSQDNTMSILQAYTKQYKNIKIISLKENVGTYVAKNIGLKYASGEFITCQDSDDWAHPQKLALQVAPLLQHKELIVTFSKWVRLDPIGNPYARTIYPLMRLNPSSALFRKKEVCEKTALWDWVRIGADSEFN…		Gene synthesis
	14		5	XhoI	Pasteurella multocida	HyaD	8xHIS	N-	ATGATGGGCCACCATCACCACCACCACCACCATGAAAACCTGTACTTCCAGGGCAACACCTTGAGCCAGGCAATCAAAGCGTATAACAGCAACGATTACCAGCTGGCTCTGAAACTGTTCGAAAAATCCGCGGAAATCTACGGCCGTAAAATTGTAGAGTTCCAGATCACCAAATGCAAAGAAAAACTGAGCGCCCACCCGAGCGTAAACAGCGCGCACCTGAGCGTGAACAAAGAGGAAAAAGTGAACGTTTGTGATAGCCCGCTCGACATTGCGACCCAGCTGCTGCTGTCCAACGTTAAAAAGCTGGTTCTGAGCGATTCTGAAAAGAATACCCTGAAAAATAAATGGAAACTGCTGACTGAGAAAAAATCTGAAAACGCTGAAGTGCGTGCCGTG…	MMGHHHHHHHHENLYFQGNTLSQAIKAYNSNDYQLALKLFEKSAEIYGRKIVEFQITKCKEKLSAHPSVNSAHLSVNKEEKVNVCDSPLDIATQLLLSNVKKLVLSDSEKNTLKNKWKLLTEKKSENAEVRAVALVPKDFPKDLVLAPLPDHVNDFTWYKKRKKRLGIKPEHQHVGLSIIVTTFNRPAILSITLACLVNQKTHYPFEVIVTDDGSQEDLSPIIRQYENKLDIRYVRQKDNGFQASAARNMGLRLAKYDFIGLLDCDMAPNPLWVHSYVAELLEDDDLTIIGPRKYIDTQHIDPKDFLNNASLLESLPEVKTNNSVAAKGEGTVSLDWRLEQFEKTENLRLSDSPFRFFAAGNVAFAKKWLNKSGFFDEEFNHWGGEDVEFGYRLFRYGS…		Gene synthesis
7	15	pCasJZ	1	-	Escherichia virus Lambda	Gam	-	-	atggatattaatactgaaactgagatcaagcaaaagcattcactaaccccctttcctgttttcctaatcagcccggcatttcgcgggcgatattttcacagctatttcaggagttcagccatgaacgcttattacattcaggatcgtcttgaggctcagagctgggcgcgtcactaccagcagctcgcccgtgaagagaaagaggcagaactggcagacgacatggaaaaaggcctgccccagcacctgtttgaatcgctatgcatcgatcatttgcaacgccacggggccagcaaaaaatccattacccgtgcgtttgatgacgatgttgagtttcaggagcgcatggcagaacacatccggtacatggttgaaaccattgctcaccaccaggttgat…	MDINTETEIKQKHSLTPFPVFLISPAFRGRYFHSYFRSSAMNAYYIQDRLEAQSWARHYQQLAREEKEAELADDMEKGLPQHLFESLCIDHLQRHGASKKSITRAFDDDVEFQERMAEHIRYMVETIAHHQVDIDSEV*	ggggaattgtgagcggataacaattcccctgtagaaataattttgtttaactttaataaggagatataccatggatattaatactgaaactgagatcaagcaaaagcattcactaaccccctttcctgttttcctaatcagcccggcatttcgcgggcgatattttcacagctatttcaggagttcagccatgaacgcttattacattcaggatcgtcttgaggctcagagctgggcgcgtcactaccagcagctcgcccgtgaagagaaagaggcagaactggcagacgacatggaaaaaggcctgccccagcacctgtttgaatcgctatgcatcgatcatttgcaacgccacggggccagcaaaaaatccattacccgtgcgtttgatgacgatgt…	pCasPA Addgene #113347, Gibson Assembly	Red λ Phage / CRISPR Cas9
	16		2		Escherichia virus Lambda	Beta			atgagtactgcactcgcaacgctggctgggaagctggctgaacgtgtcggcatggattctgtcgacccacaggaactgatcaccactcttcgccagacggcatttaaaggtgatgccagcgatgcgcagttcatcgcattactgatcgttgccaaccagtacggccttaatccgtggacgaaagaaatttacgcctttcctgataagcagaatggcatcgttccggtggtgggcgttgatggctggtcccgcatcatcaatgaaaaccagcagtttgatggcatggactttgagcaggacaatgaatcctgtacatgccggatttaccgcaaggaccgtaatcatccgatctgcgttaccgaatggatggatgaatgccgccgcgaaccattcaaaact…	MSTALATLAGKLAERVGMDSVDPQELITTLRQTAFKGDASDAQFIALLIVANQYGLNPWTKEIYAFPDKQNGIVPVVGVDGWSRIINENQQFDGMDFEQDNESCTCRIYRKDRNHPICVTEWMDECRREPFKTREGREITGPWQSHPKRMLRHKAMIQCARLAFGFAGIYDKDEAERIVENTAYTAERQPERDITPVNDETMQEINTLLIALDKTWDDDLLPLCSQIFRRDIRASSELTQAEAVKALGFLKQKAAEQKVAA*
	17		3		Escherichia virus Lambda	Exo			atgacaccggacattatcctgcagcgtaccgggatcgatgtgagagctgtcgaacagggggatgatgcgtggcacaaattacggctcggcgtcatcaccgcttcagaagttcacaacgtgatagcaaaaccccgctccggaaagaagtggcctgacatgaaaatgtcctacttccacaccctgcttgctgaggtttgcaccggtgtggctccggaagttaacgctaaagcactggcctggggaaaacagtacgagaacgacgccagaaccctgtttgaattcacttccggcgtgaatgttactgaatccccgatcatctatcgcgacgaaagtatgcgtaccgcctgctctcccgatggtttatgcagtgacggcaacggccttgaactgaaatgcccg…	MTPDIILQRTGIDVRAVEQGDDAWHKLRLGVITASEVHNVIAKPRSGKKWPDMKMSYFHTLLAEVCTGVAPEVNAKALAWGKQYENDARTLFEFTSGVNVTESPIIYRDESMRTACSPDGLCSDGNGLELKCPFTSRDFMKFRLGGFEAIKSAYMAQVQYSMWVTRKNAWYFANYDPRMKREGLHYVVIERDEKYMASFDEIVPEFIEKMDEALAEIGFVFGEQWR*
	18		4		Bacillus subtilis	SacB			ttatttgttaactgttaattgtccttgttcaaggatgctgtctttgacaacagatgttttcttgcctttgatgttcagcaggaagctaggcgcaaacgttgattgtttgtctgcgtagaatcctctgtttgtcatatagcttgtaatcacgacattgtttcctttcgcttgaggtacagcgaagtgtgagtaagtaaaggttacatcgttaggatcaagatccatttttaacacaaggccagttttgttcagcggcttgtatgggccagttaaagaattagaaacataaccaagcatgtaaatatcgttagacgtaatgccgtcaatcgtcatttttgatccgcgggagtcagtgaacagataccatttgccgttcattttaaagacgttcgcgcgttc…	MNIKKFAKQATVLTFTTALLAGGATQAFAKETNQKPYKETYGISHITRHDMLQIPEQQKNEKYQVPEFDSSTIKNISSAKGLDVWDSWPLQNADGTVANYHGYHIVFALAGDPKNADDTSIYMFYQKVGETSIDSWKNAGRVFKDSDKFDANDSILKDQTQEWSGSATFTSDGKIRLFYTDFSGKHYGKQTLTTAQVNVSASDSSLNINGVEDYKSIFDGDGKTYQNVQQFIDEGNYSSGDNHTLRDPHYVEDKGHKYLVFEANTGTEDGYQGEESLFNKAYYGKSTSFFRQESQKLLQSDKKRTAELANGALGMIELNDDYTLKKVMKPLIASNTVTDEIERANVFKMNGKWYLFTDSRGSKMTIDGITSNDIYMLGYVSNSLTGPYKPLNKTGLVLK…
	19		5		Streptococcus pyogenes	Cas9			atggataagaaatactcaataggcttagatatcggcacaaatagcgtcggatgggcggtgatcactgatgaatataaggttccgtctaaaaagttcaaggttctgggaaatacagaccgccacagtatcaaaaaaaatcttataggggctcttttatttgacagtggagagacagcggaagcgactcgtctcaaacggacagctcgtagaaggtatacacgtcggaagaatcgtatttgttatctacaggagattttttcaaatgagatggcgaaagtagatgatagtttctttcatcgacttgaagagtcttttttggtggaagaagacaagaagcatgaacgtcatcctatttttggaaatatagtagatgaagttgcttatcatgagaaatatcca…	MDKKYSIGLDIGTNSVGWAVITDEYKVPSKKFKVLGNTDRHSIKKNLIGALLFDSGETAEATRLKRTARRRYTRRKNRICYLQEIFSNEMAKVDDSFFHRLEESFLVEEDKKHERHPIFGNIVDEVAYHEKYPTIYHLRKKLVDSTDKADLRLIYLALAHMIKFRGHFLIEGDLNPDNSDVDKLFIQLVQTYNQLFEENPINASGVDAKAILSARLSKSRRLENLIAQLPGEKKNGLFGNLIALSLGLTPNFKSNFDLAEDAKLQLSKDTYDDDLDNLLAQIGDQYADLFLAAKNLSDAILLSDILRVNTEITKAPLSASMIKRYDEHHQDLTLLKALVRQQLPEKYKEIFFDQSKNGYAGYIDGGASQEEFYKFIKPILEKMDGTEELLVKLNREDLL…
	20		6		Escherichia coli	araC			ttatgacaacttgacggctacatcattcactttttcttcacaaccggcacggaactcgctcgggctggccccggtgcattttttaaatacccgcgagaagtagagttgatcgtcaaaaccaacattgcgaccgacggtggcgataggcatccgggtggtgctcaaaagcagcttcgcctggctgatacgttggtcctcgcgccagcttaagacgctaatccctaactgctggcggaaaagatgtgacagacgcgacggcgacaagcaaacatgctgtgcgacgctggcgatatcaaaattgctgtctgccaggtgatcgctgatgtactgacaagcctcgcgtacccgattatccatcggtggatggagcgactcgttaatcgcttccatgcgccgcag…	MAEAQNDPLLPGYSFNAHLVAGLTPIEANGYLDFFIDRPLGMKGYILNLTIRGQGVVKNQGREFVCRPGDILLFPPGEIHHYGRHPEAREWYHQWVYFRPRAYWHEWLNWPSIFANTGFFRPDEAHQPHFSDLFGQIINAGQGEGRYSELLAINLLEQLLLRRMEAINESLHPPMDNRVREACQYISDHLADSNFDIASVAQHVCLSPSRLSHLFRQQLGISVLSWREDQRISQAKLLLSTTRMPIATVGRNVGFDDQLYFSRVFKKCTGASPSEFRAGCEEKVNDVAVKLS*
	21		7		Corynebacterium glutamicum	CmR			ttacgccccgccctgccactcatcgcagtactgttgtaattcattaagcattctgccgacatggaagccatcacagacggcatgatgaacctgaatcgccagcggcatcagcaccttgtcgccttgcgtataatatttgcccatagtgaaaacgggggcgaagaagttgtccatattggccacgtttaaatcaaaactggtgaaactcacccagggattggctgagacgaaaaacatattctcaataaaccctttagggaaataggccaggttttcaccgtaacacgccacatcttgcgaatatatgtgtagaaactgccggaaatcgtcgtggtattcactccagagcgatgaaaacgtttcagtttgctcatggaaaacggtgtaacaagggtgaac…	MEKKITGYTTVDISQWHRKEHFEAFQSVAQCTYNQTVQLDITAFLKTVKKNKHKFYPAFIHILARLMNAHPEFRMAMKDGELVIWDSVHPCYTVFHEQTETFSSLWSEYHDDFRQFLHIYSQDVACYGENLAYFPKGFIENMFFVSANPWVSFTSFDLNVANMDNFFAPVFTMGKYYTQGDKVLMPLAIQVHHAVCDGFHVGRMLNELQQYCDEWQGGA*		pACYCDuet
8	-	pUC57_Region 1_tet	-	-	-	-	-	-	-	-	GACGAAAGGGCCTCGTGATACGCCTATTTTTATAGGTTAATGTCATGATAATAATGGTTTCTTAGACGTCAGGTGGCACTTTTCGGGGAAATGTGTATCAGTACCCATGACTCGACTTTGACAGCTTATCATCGATAAGCTTTAATGCGGTAGTTTATCACAGTTAAATTGCTAACGCAGTCAGGCACCGTGTATGAAATCTAACAATGCGCTCATCGTCATCCTCGGCACCGTCACCCTGGATGCTGTAGGCATAGGCTTGGTTATGCCGGTACTGCCGGGCCTCTTGCGGGATATCGTCCATTCCGACAGCATCGCCAGTCACTATGGCGTGCTGCTAGCGCTATATGCGTTGATGCAATTTCTATGCGCACCCGTTCTCGGAGCACTGTCCGACCG…	Gene synthesis, pUC57, pBR322, Gibson Assembly
9	22	pET30	1	NcoI/XhoI	Streptococcus pneumoniae	CBM70	10xHIS	C-	CAGAACCTGGTTGAAAACGGTGACTTCGGTCAGACCGAAGACGGTTCTTCTCCGTGGACCGGTTCTAAAGCGCAGGGTTGGTCTGCGTGGGTTGACCAGAAAAACTCTGCGGACGCGTCTACCCGTGTTATCGAAGCTAAAGACGGTGCGATCACCATCTCTTCTCACGAAAAACTGCGTGCTGCGCTGCACCGTATGGTTCCGATCGAAGCTAAAAAGAAATACAAACTGCGTTTCAAAATCAAAACCGATAACAAAATCGGTATCGCGAAAGTTCGTATCATCGAAGAATCTGGTAAAGACAAACGTCTGTGGAACTCTGCGACCACCTCTGGTACCAAAGACTGGCAGACCATCGAAGCGGACTACTCTCCGACCCTGGACGTTGACAAAATCAAA…	QNLVENGDFGQTEDGSSPWTGSKAQGWSAWVDQKNSADASTRVIEAKDGAITISSHEKLRAALHRMVPIEAKKKYKLRFKIKTDNKIGIAKVRIIEESGKDKRLWNSATTSGTKDWQTIEADYSPTLDVDKIKLELFYETGTGTVSFKDIELVEVADQLCGAHHHHHHHHHH*	TGGCGAATGGGACGCGCCCTGTAGCGGCGCATTAAGCGCGGCGGGTGTGGTGGTTACGCGCAGCGTGACCGCTACACTTGCCAGCGCCCTAGCGCCCGCTCCTTTCGCTTTCTTCCCTTCCTTTCTCGCCACGTTCGCCGGCTTTCCCCGTCAAGCTCTAAATCGGGGGCTCCCTTTAGGGTTCCGATTTAGTGCTTTACGGCACCTCGACCCCAAAAAACTTGATTAGGGTGATGGTTCACGTAGTGGGCCATCGCCCTGATAGACGGTTTTTCGCCCTTTGACGTTGGAGTCCACGTTCTTTAATAGTGGACTCTTGTTCCAAACTGGAACAACACTCAACCCTATCTCGGTCTATTCTTTTGATTTATAAGGGATTTTGCCGATTTCGGCCTATTG…	Gene synthesis	CBM70 and SNAP_CBM70 purification
10	23	pET30	1	NdeI/NcoI	Streptococcus pneumoniae	SNAP-tag_CBM70	10xHIS	C-	atggacaaagactgcgaaatgaagcgcaccaccctggatagccctctgggcaagctggaactgtctgggtgcgaacagggcctgcacgagatcaagctgctgggcaaaggaacatctgccgccgacgccgtggaagtgcctgccccagccgccgtgctgggcggaccagagccactgatgcaggccaccgcctggctcaacgcctactttcaccagcctgaggccatcgaggagttccctgtgccagccctgcaccacccagtgttccagcaggagagctttacccgccaggtgctgtggaaactgctgaaagtggtgaagttcggagaggtcatcagctaccagcagctggccgccctggccggcaatcccgccgccaccgccgccgtgaaaaccgcc…	MDKDCEMKRTTLDSPLGKLELSGCEQGLHEIKLLGKGTSAADAVEVPAPAAVLGGPEPLMQATAWLNAYFHQPEAIEEFPVPALHHPVFQQESFTRQVLWKLLKVVKFGEVISYQQLAALAGNPAATAAVKTALSGNPVPILIPCHRVVSSSGAVGGYEGGLAVKEWLLAHEGHRLGKPGLGGSSMGSQNLVENGDFGQTEDGSSPWTGSKAQGWSAWVDQKNSADASTRVIEAKDGAITISSHEKLRAALHRMVPIEAKKKYKLRFKIKTDNKIGIAKVRIIEESGKDKRLWNSATTSGTKDWQTIEADYSPTLDVDKIKLELFYETGTGTVSFKDIELVEVADQLCGAHHHHHHHHHH*	TGGCGAATGGGACGCGCCCTGTAGCGGCGCATTAAGCGCGGCGGGTGTGGTGGTTACGCGCAGCGTGACCGCTACACTTGCCAGCGCCCTAGCGCCCGCTCCTTTCGCTTTCTTCCCTTCCTTTCTCGCCACGTTCGCCGGCTTTCCCCGTCAAGCTCTAAATCGGGGGCTCCCTTTAGGGTTCCGATTTAGTGCTTTACGGCACCTCGACCCCAAAAAACTTGATTAGGGTGATGGTTCACGTAGTGGGCCATCGCCCTGATAGACGGTTTTTCGCCCTTTGACGTTGGAGTCCACGTTCTTTAATAGTGGACTCTTGTTCCAAACTGGAACAACACTCAACCCTATCTCGGTCTATTCTTTTGATTTATAAGGGATTTTGCCGATTTCGGCCTATTG…	plasmid 9 and pSNAP-tag Addgene #101135
11	7	pETDuet	2	BamHI	Pasteurella multocida	KpsE	S-Tag	N-	ATGAAGGAAACCGCGGCGGCTAAATTCGAACGTCAGCACATGGATTCTGAAAACCTGTACTTCCAGGGCATTGAAACCAAAATCCAGAAAAACCAGTTCAAAAAATGGAGCCGTAAATTCCGTAAAATCAGCACCCTGTTCAAATACATGGTTATCCTGCCGACCTGCTGCAGCCTGTTCTACTTTTCTCTGTGGGCTTCCGACATCTACATCTCCCAGAGCAGCTTCGTGGTTCGTACCCCGAAAAACCAAGCGGCGCTGAGCGGCGTTGGTGCGCTGCTGCAGTCTAGCGGTTTTGCTCGTGCTCAGGACGACACCTACACTGTTCAGGAATTTATGCGTAGCCGTAGCACCCTGGAACTGCTGGAAAAATCTATCCCGATTCGTCAGTTCTACGAA…	MKETAAAKFERQHMDSENLYFQGIETKIQKNQFKKWSRKFRKISTLFKYMVILPTCCSLFYFSLWASDIYISQSSFVVRTPKNQAALSGVGALLQSSGFARAQDDTYTVQEFMRSRSTLELLEKSIPIRQFYEDKGDLFSRFNPLNIFSEQEAFYQYFSKKLSVNFDSVSGIATLNIRAFDPKEAQQINQELLKQGEYLINRLNERARKDTVMFAELAVSEAEKKVTETSSALSKYRIKNGVFDLQSQSEVQLSLISTLQNELITIQTQLDQVRSISPNNPQVQTLLARANSIRKEMQQQVQQVLGGGNSIVTQTAEYQRLVLNNTLAQQQLGTAITSLQNARSEADRQQLYLEIISYPNEPDLALEPYRLYNILATLFISLILYGITLLLLASIREHK…		plasmid 5, restriction deletion	In vivo assay/HA purification	dKpsD
	8		3	SacI	Pasteurella multocida	KpsM	-	-	ATGTTGTATGATGATCAGACCACCCTGAAACACGCGTTCATCATCCAGAACCGTGTTATCGGTGCGCTGCTGATGCGTGAAATCATTACTCGTTATGGTCGTAAAAACCTGGGTTTCCTGTGGCTGTTTGTTGAACCGCTGCTGATGACTGGTCTGATCGTTATCCTGTGGTCTACCTTCCGTGCTGATCAGTTTAGCAACCTGAACATCATGGCATTCATGATTACCGGTTACCCGCTGATGATGATGTGGCGTAACGCTAGCAACCGTGCTATCGGCGCGGTTAGCGCGAACAGCACCCTGCTGTACCACCGTAACGTTCGTGTTCTGGATACCCTGATCGCTCGCATGATTCTGGAAATCAGCGGCGCAACCATTGCGCAGGTTGTTCTGATGTCT…	MLYDDQTTLKHAFIIQNRVIGALLMREIITRYGRKNLGFLWLFVEPLLMTGLIVILWSTFRADQFSNLNIMAFMITGYPLMMMWRNASNRAIGAVSANSTLLYHRNVRVLDTLIARMILEISGATIAQVVLMSFCIALDWIPMPQDIFYMLLAWFLMAIFAIGFGFIICSISHHIEVFGKLWGILSFAMMPLSGTFFFVYNLPPQAREYLLWMPMIHGSEMFRHGYFGDSVITLENPYFLILCDLIFLLIGLLMVAHFSKGIEPR*
	9		4	EcoRI	Pasteurella multocida	KpsT	8xHIS	C-	ATGATCTACGTTGAAAACGTGTGTAAAAAATACCTGAATCGGACCGGCTGGCACACCGTTCTGGATGACGTTTCTTTCTCGCTGCGTAAAGGCCAGAAAGTAGGTATTTTAGGTAAAAACGGCGCGGGAAAGAGCACGCTGATTCGCCTGCTGAGCGGTGTTGAACCGCCGACCTCTGGTAAAATCACCCGTAAAATGAGCATCAGCTGGCCGCTGGGTTTCAGCGGTGCGTTCCAGGGTTCTCTGACCGGTATGGACAACCTGCGTTTCATCGCGCGTATCTACAACGCGGATATCGACTACGTTAAACGTTTCACCGAAGAATTTAGCGAACTGGGTAAATACCTGTATGAACCGGTGCGTACCTACAGCTCTGGTATGAAAGCGCGTCTGGCGTTC…	MIYVENVCKKYLNRTGWHTVLDDVSFSLRKGQKVGILGKNGAGKSTLIRLLSGVEPPTSGKITRKMSISWPLGFSGAFQGSLTGMDNLRFIARIYNADIDYVKRFTEEFSELGKYLYEPVRTYSSGMKARLAFALSLSIEFDCYLIDEIIAVGDARFADKCKYELFEKRKDRSLILVSHSPNAIREYCDNAMVLHNGIMHHFNSIDIAYQFHNNALQTKHHHHHHHH*
12	6	pETDuet	1	BamHI	Pasteurella multocida	KpsD	Strep-Tag II	C-	ATGATGAAATCTAAAATGAAACTGATGCCGCTGCTGGTTAGCGTGACCCTGATCTCAGGCTGCCATAGCATGCCGACCAGCGGTCCAGCGCAGAACCACATCATTGGCCTGAAAAAACCGCAGAACAAAAGCCTGCCGTCCGTTGATGTAATTGAGATGAACGATAAAGTTGCACACACCCTGTTCAAACAGAAACAGAGCCAGAGCTTCACCCAGTTTAAACAGCAGAACTCTAACTACGCTGATATTATTAACGTGGGTGACACCCTGGATGTTCTGATTTGGGAAGCAGCGCCGGCTATCCTGTTCGGCAGCGTTCTGTCCCAGACCGGTAGCGGCGGCGCGAACCTGACCACCCTGCCGGAACAGATCGTTGCCCGTAACGGCAAAATCACCATT…	MMKSKMKLMPLLVSVTLISGCHSMPTSGPAQNHIIGLKKPQNKSLPSVDVIEMNDKVAHTLFKQKQSQSFTQFKQQNSNYADIINVGDTLDVLIWEAAPAILFGSVLSQTGSGGANLTTLPEQIVARNGKITIPFLGPILVKGKTPEQIQRDIAHALSSLANKPQVIVRLNKNNSKNVTILRQGNSVRMPLTSQGERVLDAIAAVGGATENLQDISVQLTRGKEVKMLSLEKLATHPEENILLRSNDVVTLLNKPLSFTGLGALGTNKQVKFSANGLTLAEGIGEMGGLLDNRADPKGVFVFRYIPFNKLSLAEQTKWKARGYDNDMEIPTVYSVNLLNPNALFWLQRFPIQDKDLVYVSNAPMAEFQKFLKLVFSITSPVTGTLHNINVIKNLWSHPQ…		plasmid 5, restriction deletion		dKpsE
	8		3	SacI	Pasteurella multocida	KpsM	-	-	ATGTTGTATGATGATCAGACCACCCTGAAACACGCGTTCATCATCCAGAACCGTGTTATCGGTGCGCTGCTGATGCGTGAAATCATTACTCGTTATGGTCGTAAAAACCTGGGTTTCCTGTGGCTGTTTGTTGAACCGCTGCTGATGACTGGTCTGATCGTTATCCTGTGGTCTACCTTCCGTGCTGATCAGTTTAGCAACCTGAACATCATGGCATTCATGATTACCGGTTACCCGCTGATGATGATGTGGCGTAACGCTAGCAACCGTGCTATCGGCGCGGTTAGCGCGAACAGCACCCTGCTGTACCACCGTAACGTTCGTGTTCTGGATACCCTGATCGCTCGCATGATTCTGGAAATCAGCGGCGCAACCATTGCGCAGGTTGTTCTGATGTCT…	MLYDDQTTLKHAFIIQNRVIGALLMREIITRYGRKNLGFLWLFVEPLLMTGLIVILWSTFRADQFSNLNIMAFMITGYPLMMMWRNASNRAIGAVSANSTLLYHRNVRVLDTLIARMILEISGATIAQVVLMSFCIALDWIPMPQDIFYMLLAWFLMAIFAIGFGFIICSISHHIEVFGKLWGILSFAMMPLSGTFFFVYNLPPQAREYLLWMPMIHGSEMFRHGYFGDSVITLENPYFLILCDLIFLLIGLLMVAHFSKGIEPR*
	9		4	EcoRI	Pasteurella multocida	KpsT	8xHIS	C-	ATGATCTACGTTGAAAACGTGTGTAAAAAATACCTGAATCGGACCGGCTGGCACACCGTTCTGGATGACGTTTCTTTCTCGCTGCGTAAAGGCCAGAAAGTAGGTATTTTAGGTAAAAACGGCGCGGGAAAGAGCACGCTGATTCGCCTGCTGAGCGGTGTTGAACCGCCGACCTCTGGTAAAATCACCCGTAAAATGAGCATCAGCTGGCCGCTGGGTTTCAGCGGTGCGTTCCAGGGTTCTCTGACCGGTATGGACAACCTGCGTTTCATCGCGCGTATCTACAACGCGGATATCGACTACGTTAAACGTTTCACCGAAGAATTTAGCGAACTGGGTAAATACCTGTATGAACCGGTGCGTACCTACAGCTCTGGTATGAAAGCGCGTCTGGCGTTC…	MIYVENVCKKYLNRTGWHTVLDDVSFSLRKGQKVGILGKNGAGKSTLIRLLSGVEPPTSGKITRKMSISWPLGFSGAFQGSLTGMDNLRFIARIYNADIDYVKRFTEEFSELGKYLYEPVRTYSSGMKARLAFALSLSIEFDCYLIDEIIAVGDARFADKCKYELFEKRKDRSLILVSHSPNAIREYCDNAMVLHNGIMHHFNSIDIAYQFHNNALQTKHHHHHHHH*
13	11	pACYC Duet	2	BamHI	Pasteurella multocida	KpsS	8xHIS	N-	ATGGGCCATCACCACCATCACCACCACCACGAAAACCTGTACTTCCAGGGTGATGTTCTGAAACACAACCTGGATGAACTGCTGGAATCTAGCACCAACTACCTGCTGCTGCAAGGCCCGATCGGCCCGTTCTTCACCGAACTGTCTGCTTGGCTGAAAACCTTCCACAAACAGGTTTTCAAAATCAACTTCAACAGCGGCGATGAAGCGTTCTACCCGAACAGCATCCCGCAGACCTTCGCGTACCAGGGCCAGCTGGATCAGTTCGATCAGTACCTGCGCTTCTTCTGCCACCAGCACAGCATCGACGCGATCATCTGCTTCGGTGATACCCGTGCGTACCACCGTATCGCGAAAATCGTTGCGGATAAACAGAAAATTAGCTTCTGGGTGTTCGAA…	MGHHHHHHHHENLYFQGDVLKHNLDELLESSTNYLLLQGPIGPFFTELSAWLKTFHKQVFKINFNSGDEAFYPNSIPQTFAYQGQLDQFDQYLRFFCHQHSIDAIICFGDTRAYHRIAKIVADKQKISFWVFEEGYFRPDYVTLEKNGVNDFSTLPRDANFFLKQALHCPLPPEPLKLAKGFIPLATIAIKYYTKAYFNQDKYPDYQHHRILDLKYYIKLWLTSGIKRAYYYWQDRSFGKKVAAGKLGDFFLVPLQVYDDSQVRIHCDYESVDAFLKEILESFIYHAPSALNLIIKHHPMDRGFVDYGHVIKQYKTQYPAFKKRIFYVHDVPTPILLRKGKGMITLNSTSGISALLHRMPVLTLGRASYNFEGLTYQGNLHSFWHNKGLPEAKVFEAYR…		plasmid 6, restriction deletion		dKpsC
	12		3	SacI	Pasteurella multocida	HyaE	Myc	N-	ATGGGCGAACAGAAACTGATTAGCGAAGAAGATCTGGAAAACCTGTACTTCCAGGGCAAAAAAGTGATCATCATCGGCCACAAACAGTCTAACTACCAGGACGTTGAAAAAGTGTTCCAGTGTTATGGTATGAACCCGCCGCTGCCGTCTAAACGTGAAAAAATGTCTCCGATTGAAATCGGTCACGTTCTGAACAAAGTTCTGCCGAGCCTTGAACATACTCCGAAAAACGTTTCCCTGCTGAGCAACAAAAAATCTAAAATCAAAAAAGGTAACAGCGCGAAAAATAAAAGCCATAAACATGCCAAAACCAACACCATCCAGACCACCTCTTCTATCTGGGACAACCTGAGCCTGGACCTGATGCTGGCAAATATCGAACAGAACTTCTGGGGCTGG…	MGEQKLISEEDLENLYFQGKKVIIIGHKQSNYQDVEKVFQCYGMNPPLPSKREKMSPIEIGHVLNKVLPSLEHTPKNVSLLSNKKSKIKKGNSAKNKSHKHAKTNTIQTTSSIWDNLSLDLMLANIEQNFWGWSDPNAIQILDYWANLDPNIHFVFVYDKPENLFQYHSLEEALKLDKHTVQEKFEEWQTYNEKILTYFNKYKDRSVLLNTQQLQNTKKTSLSEIYKHISAPDALVKKLNEPSLNKEMEIIEVNQDLSHQEECPLSNFIVSQIIKNSPTVTQVYEELQSHADLPYISEQKLVNDADFALLAWKDMIQKQVDANQYQHEKELELSTIKERQLEVTEKYQLTEQKLSETQKEIEQIKDENRKVKSEKVKLTASVQSTSKILSEKEKEISCI…
	13		4	EcoRI	Pasteurella multocida	HyaB	FLAG	N-	ATGGGTGACTATAAAGATGATGATGACAAAGAAAACCTGTATTTCCAGGGCCTGAACCTGTTCAAAATCATCAAAAAATACGTTCACATCCAGTCTCTGCTGCACAAAAAAGAATACGCGCTGCTGTATGCGAAATACATCAACCAGCTGAGCATCAACCAGCAGGCGTACGTTATCTGCCAGCTGAAACTGTACGACCTGTTCCTGATTGATCCGAAATGGAGCCACAGCGTTTTCTTCCAGCTGGGTCTGATCGCGCGTGGCCACGATCACGACTCTGATGAAGTTGTTCGTCGTCTGATCACCTGCACCGATTTCTCTAAAAACAAACAGCTGATCCTGAGCCAGCTGCTGGCGTACAGCCCGCAGATCGCGACCACCCTTTGTCCGCAGACCTAC…	MGDYKDDDDKENLYFQGLNLFKIIKKYVHIQSLLHKKEYALLYAKYINQLSINQQAYVICQLKLYDLFLIDPKWSHSVFFQLGLIARGHDHDSDEVVRRLITCTDFSKNKQLILSQLLAYSPQIATTLCPQTYRYRALYLSLLANLKDFVRLKEELNKLPSCVLKNTPHYCLLQNFVEKENSKKLENINQFLYFYKLGEITTIKTEDPPNTNNIVSHSIVNDTNTYLNAPLITILVTTFNSQKSIKNTLNSLFNQSYPNIEIIVIDDHSQDNTMSILQAYTKQYKNIKIISLKENVGTYVAKNIGLKYASGEFITCQDSDDWAHPQKLALQVAPLLQHKELIVTFSKWVRLDPIGNPYARTIYPLMRLNPSSALFRKKEVCEKTALWDWVRIGADSEFN…
	14		5	XhoI	Pasteurella multocida	HyaD	8xHIS	N-	ATGATGGGCCACCATCACCACCACCACCACCATGAAAACCTGTACTTCCAGGGCAACACCTTGAGCCAGGCAATCAAAGCGTATAACAGCAACGATTACCAGCTGGCTCTGAAACTGTTCGAAAAATCCGCGGAAATCTACGGCCGTAAAATTGTAGAGTTCCAGATCACCAAATGCAAAGAAAAACTGAGCGCCCACCCGAGCGTAAACAGCGCGCACCTGAGCGTGAACAAAGAGGAAAAAGTGAACGTTTGTGATAGCCCGCTCGACATTGCGACCCAGCTGCTGCTGTCCAACGTTAAAAAGCTGGTTCTGAGCGATTCTGAAAAGAATACCCTGAAAAATAAATGGAAACTGCTGACTGAGAAAAAATCTGAAAACGCTGAAGTGCGTGCCGTG…	MMGHHHHHHHHENLYFQGNTLSQAIKAYNSNDYQLALKLFEKSAEIYGRKIVEFQITKCKEKLSAHPSVNSAHLSVNKEEKVNVCDSPLDIATQLLLSNVKKLVLSDSEKNTLKNKWKLLTEKKSENAEVRAVALVPKDFPKDLVLAPLPDHVNDFTWYKKRKKRLGIKPEHQHVGLSIIVTTFNRPAILSITLACLVNQKTHYPFEVIVTDDGSQEDLSPIIRQYENKLDIRYVRQKDNGFQASAARNMGLRLAKYDFIGLLDCDMAPNPLWVHSYVAELLEDDDLTIIGPRKYIDTQHIDPKDFLNNASLLESLPEVKTNNSVAAKGEGTVSLDWRLEQFEKTENLRLSDSPFRFFAAGNVAFAKKWLNKSGFFDEEFNHWGGEDVEFGYRLFRYGS…
14	10	pACYC Duet	1	NcoI	Pasteurella multocida	KpsC	Strep-Tag II	N-	ATGGGCAGCTGGAGCCACCCGCAGTTTGAAAAAGAAAACCTGTACTTCCAGGGCATGTACCAGGAGTTCCTGATCTTCTCTAAAGGCATGCTGAAAATCCCGTACCTGAGCGGCTTCTTCACCCAGCGTCTGAAAATGTTCTCCCCGTTCGTTACCTGGAAAAAAGAACGCACCTGCATTCTGGAATGGGGTTATAAAGCATCCAGCAAAAAAGCGCGTTACTTTGCACAGCAGCATGATCTGCCGTACGCTACCATTGAAGATGGTTTTCTGCGCTCTATTGGCCTTGGCGTAGACGGCTACCCGCCGTTCTCCCTGGTGTACGATGATATCGGTATCTACTACGACATCAACCAGCCATCTCGCCTGGAAAACCTGATTCTGAGCCAGGATGTGCTG…	MGSWSHPQFEKENLYFQGMYQEFLIFSKGMLKIPYLSGFFTQRLKMFSPFVTWKKERTCILEWGYKASSKKARYFAQQHDLPYATIEDGFLRSIGLGVDGYPPFSLVYDDIGIYYDINQPSRLENLILSQDVLLQEKVDQVEYAIELICTHNLSKYNHAIDTPLQNTKRPIVLVVDQTYGDMAVTFGNAEQSDFLHMLERAIIENPTAEIWLKTHPDVMCGKKQGYLTEYQQFPRVKVLSEDFNSISLLKHVDKVYCVTSHTGFEALLLGKTVVTFGAAWFSGWGLTDDRNAYIRQLKQSKRRAKRSLLQLFYAAYFQYCRYINPNTGKSGTLFDVIDYLIQAKKVTNQLAGDIYCVGMRFWKRKVVQPFFQFPRCRLHFVLNVHELKRCIHEKSQAKI…		plasmid 6, restriction deletion		dKpsS
	12		3	SacI	Pasteurella multocida	HyaE	Myc	N-	ATGGGCGAACAGAAACTGATTAGCGAAGAAGATCTGGAAAACCTGTACTTCCAGGGCAAAAAAGTGATCATCATCGGCCACAAACAGTCTAACTACCAGGACGTTGAAAAAGTGTTCCAGTGTTATGGTATGAACCCGCCGCTGCCGTCTAAACGTGAAAAAATGTCTCCGATTGAAATCGGTCACGTTCTGAACAAAGTTCTGCCGAGCCTTGAACATACTCCGAAAAACGTTTCCCTGCTGAGCAACAAAAAATCTAAAATCAAAAAAGGTAACAGCGCGAAAAATAAAAGCCATAAACATGCCAAAACCAACACCATCCAGACCACCTCTTCTATCTGGGACAACCTGAGCCTGGACCTGATGCTGGCAAATATCGAACAGAACTTCTGGGGCTGG…	MGEQKLISEEDLENLYFQGKKVIIIGHKQSNYQDVEKVFQCYGMNPPLPSKREKMSPIEIGHVLNKVLPSLEHTPKNVSLLSNKKSKIKKGNSAKNKSHKHAKTNTIQTTSSIWDNLSLDLMLANIEQNFWGWSDPNAIQILDYWANLDPNIHFVFVYDKPENLFQYHSLEEALKLDKHTVQEKFEEWQTYNEKILTYFNKYKDRSVLLNTQQLQNTKKTSLSEIYKHISAPDALVKKLNEPSLNKEMEIIEVNQDLSHQEECPLSNFIVSQIIKNSPTVTQVYEELQSHADLPYISEQKLVNDADFALLAWKDMIQKQVDANQYQHEKELELSTIKERQLEVTEKYQLTEQKLSETQKEIEQIKDENRKVKSEKVKLTASVQSTSKILSEKEKEISCI…
	13		4	EcoRI	Pasteurella multocida	HyaB	FLAG	N-	ATGGGTGACTATAAAGATGATGATGACAAAGAAAACCTGTATTTCCAGGGCCTGAACCTGTTCAAAATCATCAAAAAATACGTTCACATCCAGTCTCTGCTGCACAAAAAAGAATACGCGCTGCTGTATGCGAAATACATCAACCAGCTGAGCATCAACCAGCAGGCGTACGTTATCTGCCAGCTGAAACTGTACGACCTGTTCCTGATTGATCCGAAATGGAGCCACAGCGTTTTCTTCCAGCTGGGTCTGATCGCGCGTGGCCACGATCACGACTCTGATGAAGTTGTTCGTCGTCTGATCACCTGCACCGATTTCTCTAAAAACAAACAGCTGATCCTGAGCCAGCTGCTGGCGTACAGCCCGCAGATCGCGACCACCCTTTGTCCGCAGACCTAC…	MGDYKDDDDKENLYFQGLNLFKIIKKYVHIQSLLHKKEYALLYAKYINQLSINQQAYVICQLKLYDLFLIDPKWSHSVFFQLGLIARGHDHDSDEVVRRLITCTDFSKNKQLILSQLLAYSPQIATTLCPQTYRYRALYLSLLANLKDFVRLKEELNKLPSCVLKNTPHYCLLQNFVEKENSKKLENINQFLYFYKLGEITTIKTEDPPNTNNIVSHSIVNDTNTYLNAPLITILVTTFNSQKSIKNTLNSLFNQSYPNIEIIVIDDHSQDNTMSILQAYTKQYKNIKIISLKENVGTYVAKNIGLKYASGEFITCQDSDDWAHPQKLALQVAPLLQHKELIVTFSKWVRLDPIGNPYARTIYPLMRLNPSSALFRKKEVCEKTALWDWVRIGADSEFN…
	14		5	XhoI	Pasteurella multocida	HyaD	8xHIS	N-	ATGATGGGCCACCATCACCACCACCACCACCATGAAAACCTGTACTTCCAGGGCAACACCTTGAGCCAGGCAATCAAAGCGTATAACAGCAACGATTACCAGCTGGCTCTGAAACTGTTCGAAAAATCCGCGGAAATCTACGGCCGTAAAATTGTAGAGTTCCAGATCACCAAATGCAAAGAAAAACTGAGCGCCCACCCGAGCGTAAACAGCGCGCACCTGAGCGTGAACAAAGAGGAAAAAGTGAACGTTTGTGATAGCCCGCTCGACATTGCGACCCAGCTGCTGCTGTCCAACGTTAAAAAGCTGGTTCTGAGCGATTCTGAAAAGAATACCCTGAAAAATAAATGGAAACTGCTGACTGAGAAAAAATCTGAAAACGCTGAAGTGCGTGCCGTG…	MMGHHHHHHHHENLYFQGNTLSQAIKAYNSNDYQLALKLFEKSAEIYGRKIVEFQITKCKEKLSAHPSVNSAHLSVNKEEKVNVCDSPLDIATQLLLSNVKKLVLSDSEKNTLKNKWKLLTEKKSENAEVRAVALVPKDFPKDLVLAPLPDHVNDFTWYKKRKKRLGIKPEHQHVGLSIIVTTFNRPAILSITLACLVNQKTHYPFEVIVTDDGSQEDLSPIIRQYENKLDIRYVRQKDNGFQASAARNMGLRLAKYDFIGLLDCDMAPNPLWVHSYVAELLEDDDLTIIGPRKYIDTQHIDPKDFLNNASLLESLPEVKTNNSVAAKGEGTVSLDWRLEQFEKTENLRLSDSPFRFFAAGNVAFAKKWLNKSGFFDEEFNHWGGEDVEFGYRLFRYGS…
15	10	pACYC Duet	1	NcoI	Pasteurella multocida	KpsC	Strep-Tag II	N-	ATGGGCAGCTGGAGCCACCCGCAGTTTGAAAAAGAAAACCTGTACTTCCAGGGCATGTACCAGGAGTTCCTGATCTTCTCTAAAGGCATGCTGAAAATCCCGTACCTGAGCGGCTTCTTCACCCAGCGTCTGAAAATGTTCTCCCCGTTCGTTACCTGGAAAAAAGAACGCACCTGCATTCTGGAATGGGGTTATAAAGCATCCAGCAAAAAAGCGCGTTACTTTGCACAGCAGCATGATCTGCCGTACGCTACCATTGAAGATGGTTTTCTGCGCTCTATTGGCCTTGGCGTAGACGGCTACCCGCCGTTCTCCCTGGTGTACGATGATATCGGTATCTACTACGACATCAACCAGCCATCTCGCCTGGAAAACCTGATTCTGAGCCAGGATGTGCTG…	MGSWSHPQFEKENLYFQGMYQEFLIFSKGMLKIPYLSGFFTQRLKMFSPFVTWKKERTCILEWGYKASSKKARYFAQQHDLPYATIEDGFLRSIGLGVDGYPPFSLVYDDIGIYYDINQPSRLENLILSQDVLLQEKVDQVEYAIELICTHNLSKYNHAIDTPLQNTKRPIVLVVDQTYGDMAVTFGNAEQSDFLHMLERAIIENPTAEIWLKTHPDVMCGKKQGYLTEYQQFPRVKVLSEDFNSISLLKHVDKVYCVTSHTGFEALLLGKTVVTFGAAWFSGWGLTDDRNAYIRQLKQSKRRAKRSLLQLFYAAYFQYCRYINPNTGKSGTLFDVIDYLIQAKKVTNQLAGDIYCVGMRFWKRKVVQPFFQFPRCRLHFVLNVHELKRCIHEKSQAKI…		plasmid 6, restriction deletion		dHyaD
	11		2	BamHI	Pasteurella multocida	KpsS	8xHIS	N-	ATGGGCCATCACCACCATCACCACCACCACGAAAACCTGTACTTCCAGGGTGATGTTCTGAAACACAACCTGGATGAACTGCTGGAATCTAGCACCAACTACCTGCTGCTGCAAGGCCCGATCGGCCCGTTCTTCACCGAACTGTCTGCTTGGCTGAAAACCTTCCACAAACAGGTTTTCAAAATCAACTTCAACAGCGGCGATGAAGCGTTCTACCCGAACAGCATCCCGCAGACCTTCGCGTACCAGGGCCAGCTGGATCAGTTCGATCAGTACCTGCGCTTCTTCTGCCACCAGCACAGCATCGACGCGATCATCTGCTTCGGTGATACCCGTGCGTACCACCGTATCGCGAAAATCGTTGCGGATAAACAGAAAATTAGCTTCTGGGTGTTCGAA…	MGHHHHHHHHENLYFQGDVLKHNLDELLESSTNYLLLQGPIGPFFTELSAWLKTFHKQVFKINFNSGDEAFYPNSIPQTFAYQGQLDQFDQYLRFFCHQHSIDAIICFGDTRAYHRIAKIVADKQKISFWVFEEGYFRPDYVTLEKNGVNDFSTLPRDANFFLKQALHCPLPPEPLKLAKGFIPLATIAIKYYTKAYFNQDKYPDYQHHRILDLKYYIKLWLTSGIKRAYYYWQDRSFGKKVAAGKLGDFFLVPLQVYDDSQVRIHCDYESVDAFLKEILESFIYHAPSALNLIIKHHPMDRGFVDYGHVIKQYKTQYPAFKKRIFYVHDVPTPILLRKGKGMITLNSTSGISALLHRMPVLTLGRASYNFEGLTYQGNLHSFWHNKGLPEAKVFEAYR…
	12		3	SacI	Pasteurella multocida	HyaE	Myc	N-	ATGGGCGAACAGAAACTGATTAGCGAAGAAGATCTGGAAAACCTGTACTTCCAGGGCAAAAAAGTGATCATCATCGGCCACAAACAGTCTAACTACCAGGACGTTGAAAAAGTGTTCCAGTGTTATGGTATGAACCCGCCGCTGCCGTCTAAACGTGAAAAAATGTCTCCGATTGAAATCGGTCACGTTCTGAACAAAGTTCTGCCGAGCCTTGAACATACTCCGAAAAACGTTTCCCTGCTGAGCAACAAAAAATCTAAAATCAAAAAAGGTAACAGCGCGAAAAATAAAAGCCATAAACATGCCAAAACCAACACCATCCAGACCACCTCTTCTATCTGGGACAACCTGAGCCTGGACCTGATGCTGGCAAATATCGAACAGAACTTCTGGGGCTGG…	MGEQKLISEEDLENLYFQGKKVIIIGHKQSNYQDVEKVFQCYGMNPPLPSKREKMSPIEIGHVLNKVLPSLEHTPKNVSLLSNKKSKIKKGNSAKNKSHKHAKTNTIQTTSSIWDNLSLDLMLANIEQNFWGWSDPNAIQILDYWANLDPNIHFVFVYDKPENLFQYHSLEEALKLDKHTVQEKFEEWQTYNEKILTYFNKYKDRSVLLNTQQLQNTKKTSLSEIYKHISAPDALVKKLNEPSLNKEMEIIEVNQDLSHQEECPLSNFIVSQIIKNSPTVTQVYEELQSHADLPYISEQKLVNDADFALLAWKDMIQKQVDANQYQHEKELELSTIKERQLEVTEKYQLTEQKLSETQKEIEQIKDENRKVKSEKVKLTASVQSTSKILSEKEKEISCI…
	13		4	EcoRI	Pasteurella multocida	HyaB	FLAG	N-	ATGGGTGACTATAAAGATGATGATGACAAAGAAAACCTGTATTTCCAGGGCCTGAACCTGTTCAAAATCATCAAAAAATACGTTCACATCCAGTCTCTGCTGCACAAAAAAGAATACGCGCTGCTGTATGCGAAATACATCAACCAGCTGAGCATCAACCAGCAGGCGTACGTTATCTGCCAGCTGAAACTGTACGACCTGTTCCTGATTGATCCGAAATGGAGCCACAGCGTTTTCTTCCAGCTGGGTCTGATCGCGCGTGGCCACGATCACGACTCTGATGAAGTTGTTCGTCGTCTGATCACCTGCACCGATTTCTCTAAAAACAAACAGCTGATCCTGAGCCAGCTGCTGGCGTACAGCCCGCAGATCGCGACCACCCTTTGTCCGCAGACCTAC…	MGDYKDDDDKENLYFQGLNLFKIIKKYVHIQSLLHKKEYALLYAKYINQLSINQQAYVICQLKLYDLFLIDPKWSHSVFFQLGLIARGHDHDSDEVVRRLITCTDFSKNKQLILSQLLAYSPQIATTLCPQTYRYRALYLSLLANLKDFVRLKEELNKLPSCVLKNTPHYCLLQNFVEKENSKKLENINQFLYFYKLGEITTIKTEDPPNTNNIVSHSIVNDTNTYLNAPLITILVTTFNSQKSIKNTLNSLFNQSYPNIEIIVIDDHSQDNTMSILQAYTKQYKNIKIISLKENVGTYVAKNIGLKYASGEFITCQDSDDWAHPQKLALQVAPLLQHKELIVTFSKWVRLDPIGNPYARTIYPLMRLNPSSALFRKKEVCEKTALWDWVRIGADSEFN…
16	14	pet28	1	NdeI/XhoI	Pasteurella multocida	HyaD	6xHIS	N-	ATGGGCAGCAGCCATCATCATCATCATCACAGCAGCGGCCTGGTGCCGCGCGGCAGCCATATGGGCGAAAACCTGTACTTCCAGGGCAACACCTTGAGCCAGGCAATCAAAGCGTATAACAGCAACGATTACCAGCTGGCTCTGAAACTGTTCGAAAAATCCGCGGAAATCTACGGCCGTAAAATTGTAGAGTTCCAGATCACCAAATGCAAAGAAAAACTGAGCGCCCACCCGAGCGTAAACAGCGCGCACCTGAGCGTGAACAAAGAGGAAAAAGTGAACGTTTGTGATAGCCCGCTCGACATTGCGACCCAGCTGCTGCTGTCCAACGTTAAAAAGCTGGTTCTGAGCGATTCTGAAAAGAATACCCTGAAAAATAAATGGAAACTGCTGACTGAG…	MGSSHHHHHHSSGLVPRGSHMGENLYFQGNTLSQAIKAYNSNDYQLALKLFEKSAEIYGRKIVEFQITKCKEKLSAHPSVNSAHLSVNKEEKVNVCDSPLDIATQLLLSNVKKLVLSDSEKNTLKNKWKLLTEKKSENAEVRAVALVPKDFPKDLVLAPLPDHVNDFTWYKKRKKRLGIKPEHQHVGLSIIVTTFNRPAILSITLACLVNQKTHYPFEVIVTDDGSQEDLSPIIRQYENKLDIRYVRQKDNGFQASAARNMGLRLAKYDFIGLLDCDMAPNPLWVHSYVAELLEDDDLTIIGPRKYIDTQHIDPKDFLNNASLLESLPEVKTNNSVAAKGEGTVSLDWRLEQFEKTENLRLSDSPFRFFAAGNVAFAKKWLNKSGFFDEEFNHWGGEDV…	TGGCGAATGGGACGCGCCCTGTAGCGGCGCATTAAGCGCGGCGGGTGTGGTGGTTACGCGCAGCGTGACCGCTACACTTGCCAGCGCCCTAGCGCCCGCTCCTTTCGCTTTCTTCCCTTCCTTTCTCGCCACGTTCGCCGGCTTTCCCCGTCAAGCTCTAAATCGGGGGCTCCCTTTAGGGTTCCGATTTAGTGCTTTACGGCACCTCGACCCCAAAAAACTTGATTAGGGTGATGGTTCACGTAGTGGGCCATCGCCCTGATAGACGGTTTTTCGCCCTTTGACGTTGGAGTCCACGTTCTTTAATAGTGGACTCTTGTTCCAAACTGGAACAACACTCAACCCTATCTCGGTCTATTCTTTTGATTTATAAGGGATTTTGCCGATTTCGGCCTATTG…	plasmid 6, restriction cloning	In vivo assay	HyaD
17	15	pETDuet	1	NcoI/BamHI	Schlegelella thermodepolymerans	KpsM_R35K	Turbo (KIH)	N-	ATGGGCaagattcatCTGGCCGTTAGCGAACGCAGCCCGCGCGTGAAACGCAGCCCGTGGCAGATTCAGCAGGCCGTTCTGTTTGCCCTGTTTCTGCGCGAACTGAAAACCAAACTGGGCGGTCGTTGGCTGGGCGTGTTTTGGGTTCTGCTGGAACCGGTGGCACATATTGCCGTTATGACCACCCTGTTTAGTCTGGCACATCGCGCAGCAATGCCGAGCATTGAATATCCGGTGTTTCTGATTACCGGTCTGATTCCGTTTTTCATGTTTCGTGGCCTGGTTACCCGTCTGATGGAAGCCATTGATAGTAATCGCGGTCTGTTTGCATATCGCCAGGTGAAACCGATTGATACCGTTATTGCACGTGCCATGCTGGAAATTAGCCTGCAGAGTATT…	MGKIHLAVSERSPRVKRSPWQIQQAVLFALFLRELKTKLGGRWLGVFWVLLEPVAHIAVMTTLFSLAHRAAMPSIEYPVFLITGLIPFFMFRGLVTRLMEAIDSNRGLFAYRQVKPIDTVIARAMLEISLQSIVYLIALGTLGWLGFHFLPVRALELAGVSAVLIMLGASLGLFFAVVTNEIPQARAIVRISLLPLYFVSGVIFPVHTIPPQYLPLLQLNPVLHLIELSRASFFPQYRVLQGINLAYPAGFALLSLFLALMLYRLRRHQLASVV*		1b - Mutagenesis (PIPE)		KpsM_R35K
	3		2	NdeI/XhoI	Schlegelella thermodepolymerans	KpsT	FLAG	C-	ATGATCGAACTGCGCAATCTGACCAAATGGTATCCGACCCCGCATGGTCGCCGCTATGTTTTTCGCAATCTGAATTTTCGCTTTCCGGATGATGTTAGTATTGGCCTGATTGGTCGTAATGGTGCCGGTAAAAGTACCCTGATGCGCCTGCTGGGTGGCATTGAAGCACCGAATGAAGGTGAAGTTGTGACCGATGTGAGCATTAGCTGGCCGGTTGGCCTGAGTGGTGGTTTTCAGGGCAGCCTGACCGCCCGTGAAAATGTGAAATTTGTTTGCCGCATCTATGGCACCAGCCATGAAGATATGCTGCGCAAAGTGCGTTTTGTGGAAGAATTTGCCGAAATTGGTGAACATTTTGATCTGCCGATGAAAACCTATAGTAGTGGTATGCGTAGTCGC…	MIELRNLTKWYPTPHGRRYVFRNLNFRFPDDVSIGLIGRNGAGKSTLMRLLGGIEAPNEGEVVTDVSISWPVGLSGGFQGSLTARENVKFVCRIYGTSHEDMLRKVRFVEEFAEIGEHFDLPMKTYSSGMRSRVAFGLSMAFDFDYYLIDEAMAVGDAQFRAKSRAVFDSRVGQANMILVSHNMNDIKEYCDVVVLVDQGQATLYEDVEAGIAAYQGSLKKAAAKPDYKDDDDK*		Gene synthesis
18	16	pETDuet	1	NcoI/BamHI	Schlegelella thermodepolymerans	KpsM_R35A	Turbo (KIH)	N-	ATGGGCaagattcatCTGGCCGTTAGCGAACGCAGCCCGCGCGTGAAACGCAGCCCGTGGCAGATTCAGCAGGCCGTTCTGTTTGCCCTGTTTCTGCGCGAACTGAAAACCGCGCTGGGCGGTCGTTGGCTGGGCGTGTTTTGGGTTCTGCTGGAACCGGTGGCACATATTGCCGTTATGACCACCCTGTTTAGTCTGGCACATCGCGCAGCAATGCCGAGCATTGAATATCCGGTGTTTCTGATTACCGGTCTGATTCCGTTTTTCATGTTTCGTGGCCTGGTTACCCGTCTGATGGAAGCCATTGATAGTAATCGCGGTCTGTTTGCATATCGCCAGGTGAAACCGATTGATACCGTTATTGCACGTGCCATGCTGGAAATTAGCCTGCAGAGTATT…	MGKIHLAVSERSPRVKRSPWQIQQAVLFALFLRELKTALGGRWLGVFWVLLEPVAHIAVMTTLFSLAHRAAMPSIEYPVFLITGLIPFFMFRGLVTRLMEAIDSNRGLFAYRQVKPIDTVIARAMLEISLQSIVYLIALGTLGWLGFHFLPVRALELAGVSAVLIMLGASLGLFFAVVTNEIPQARAIVRISLLPLYFVSGVIFPVHTIPPQYLPLLQLNPVLHLIELSRASFFPQYRVLQGINLAYPAGFALLSLFLALMLYRLRRHQLASVV*		1b - Mutagenesis (PIPE)		KpsM_R35A
	3		2	NdeI/XhoI	Schlegelella thermodepolymerans	KpsT	FLAG	C-	ATGATCGAACTGCGCAATCTGACCAAATGGTATCCGACCCCGCATGGTCGCCGCTATGTTTTTCGCAATCTGAATTTTCGCTTTCCGGATGATGTTAGTATTGGCCTGATTGGTCGTAATGGTGCCGGTAAAAGTACCCTGATGCGCCTGCTGGGTGGCATTGAAGCACCGAATGAAGGTGAAGTTGTGACCGATGTGAGCATTAGCTGGCCGGTTGGCCTGAGTGGTGGTTTTCAGGGCAGCCTGACCGCCCGTGAAAATGTGAAATTTGTTTGCCGCATCTATGGCACCAGCCATGAAGATATGCTGCGCAAAGTGCGTTTTGTGGAAGAATTTGCCGAAATTGGTGAACATTTTGATCTGCCGATGAAAACCTATAGTAGTGGTATGCGTAGTCGC…	MIELRNLTKWYPTPHGRRYVFRNLNFRFPDDVSIGLIGRNGAGKSTLMRLLGGIEAPNEGEVVTDVSISWPVGLSGGFQGSLTARENVKFVCRIYGTSHEDMLRKVRFVEEFAEIGEHFDLPMKTYSSGMRSRVAFGLSMAFDFDYYLIDEAMAVGDAQFRAKSRAVFDSRVGQANMILVSHNMNDIKEYCDVVVLVDQGQATLYEDVEAGIAAYQGSLKKAAAKPDYKDDDDK*		Gene synthesis
19	17	pETDuet	1	NcoI/BamHI	Schlegelella thermodepolymerans	KpsM_W45F	Turbo (KIH)	N-	ATGGGCaagattcatCTGGCCGTTAGCGAACGCAGCCCGCGCGTGAAACGCAGCCCGTGGCAGATTCAGCAGGCCGTTCTGTTTGCCCTGTTTCTGCGCGAACTGAAAACCCGTCTGGGCGGTCGTTGGCTGGGCGTGTTTTTTGTTCTGCTGGAACCGGTGGCACATATTGCCGTTATGACCACCCTGTTTAGTCTGGCACATCGCGCAGCAATGCCGAGCATTGAATATCCGGTGTTTCTGATTACCGGTCTGATTCCGTTTTTCATGTTTCGTGGCCTGGTTACCCGTCTGATGGAAGCCATTGATAGTAATCGCGGTCTGTTTGCATATCGCCAGGTGAAACCGATTGATACCGTTATTGCACGTGCCATGCTGGAAATTAGCCTGCAGAGTATT…	MGKIHLAVSERSPRVKRSPWQIQQAVLFALFLRELKTRLGGRWLGVFFVLLEPVAHIAVMTTLFSLAHRAAMPSIEYPVFLITGLIPFFMFRGLVTRLMEAIDSNRGLFAYRQVKPIDTVIARAMLEISLQSIVYLIALGTLGWLGFHFLPVRALELAGVSAVLIMLGASLGLFFAVVTNEIPQARAIVRISLLPLYFVSGVIFPVHTIPPQYLPLLQLNPVLHLIELSRASFFPQYRVLQGINLAYPAGFALLSLFLALMLYRLRRHQLASVV*		1b - Mutagenesis (PIPE)		KpsM_W45F
	3		2	NdeI/XhoI	Schlegelella thermodepolymerans	KpsT	FLAG	C-	ATGATCGAACTGCGCAATCTGACCAAATGGTATCCGACCCCGCATGGTCGCCGCTATGTTTTTCGCAATCTGAATTTTCGCTTTCCGGATGATGTTAGTATTGGCCTGATTGGTCGTAATGGTGCCGGTAAAAGTACCCTGATGCGCCTGCTGGGTGGCATTGAAGCACCGAATGAAGGTGAAGTTGTGACCGATGTGAGCATTAGCTGGCCGGTTGGCCTGAGTGGTGGTTTTCAGGGCAGCCTGACCGCCCGTGAAAATGTGAAATTTGTTTGCCGCATCTATGGCACCAGCCATGAAGATATGCTGCGCAAAGTGCGTTTTGTGGAAGAATTTGCCGAAATTGGTGAACATTTTGATCTGCCGATGAAAACCTATAGTAGTGGTATGCGTAGTCGC…	MIELRNLTKWYPTPHGRRYVFRNLNFRFPDDVSIGLIGRNGAGKSTLMRLLGGIEAPNEGEVVTDVSISWPVGLSGGFQGSLTARENVKFVCRIYGTSHEDMLRKVRFVEEFAEIGEHFDLPMKTYSSGMRSRVAFGLSMAFDFDYYLIDEAMAVGDAQFRAKSRAVFDSRVGQANMILVSHNMNDIKEYCDVVVLVDQGQATLYEDVEAGIAAYQGSLKKAAAKPDYKDDDDK*		Gene synthesis
20	18	pETDuet	1	NcoI/BamHI	Schlegelella thermodepolymerans	KpsM_W45L	Turbo (KIH)	N-	ATGGGCaagattcatCTGGCCGTTAGCGAACGCAGCCCGCGCGTGAAACGCAGCCCGTGGCAGATTCAGCAGGCCGTTCTGTTTGCCCTGTTTCTGCGCGAACTGAAAACCCGTCTGGGCGGTCGTTGGCTGGGCGTGTTTCTGGTTCTGCTGGAACCGGTGGCACATATTGCCGTTATGACCACCCTGTTTAGTCTGGCACATCGCGCAGCAATGCCGAGCATTGAATATCCGGTGTTTCTGATTACCGGTCTGATTCCGTTTTTCATGTTTCGTGGCCTGGTTACCCGTCTGATGGAAGCCATTGATAGTAATCGCGGTCTGTTTGCATATCGCCAGGTGAAACCGATTGATACCGTTATTGCACGTGCCATGCTGGAAATTAGCCTGCAGAGTATT…	MGKIHLAVSERSPRVKRSPWQIQQAVLFALFLRELKTRLGGRWLGVFLVLLEPVAHIAVMTTLFSLAHRAAMPSIEYPVFLITGLIPFFMFRGLVTRLMEAIDSNRGLFAYRQVKPIDTVIARAMLEISLQSIVYLIALGTLGWLGFHFLPVRALELAGVSAVLIMLGASLGLFFAVVTNEIPQARAIVRISLLPLYFVSGVIFPVHTIPPQYLPLLQLNPVLHLIELSRASFFPQYRVLQGINLAYPAGFALLSLFLALMLYRLRRHQLASVV*		1b - Mutagenesis (PIPE)		KpsM_W45L
	3		2	NdeI/XhoI	Schlegelella thermodepolymerans	KpsT	FLAG	C-	ATGATCGAACTGCGCAATCTGACCAAATGGTATCCGACCCCGCATGGTCGCCGCTATGTTTTTCGCAATCTGAATTTTCGCTTTCCGGATGATGTTAGTATTGGCCTGATTGGTCGTAATGGTGCCGGTAAAAGTACCCTGATGCGCCTGCTGGGTGGCATTGAAGCACCGAATGAAGGTGAAGTTGTGACCGATGTGAGCATTAGCTGGCCGGTTGGCCTGAGTGGTGGTTTTCAGGGCAGCCTGACCGCCCGTGAAAATGTGAAATTTGTTTGCCGCATCTATGGCACCAGCCATGAAGATATGCTGCGCAAAGTGCGTTTTGTGGAAGAATTTGCCGAAATTGGTGAACATTTTGATCTGCCGATGAAAACCTATAGTAGTGGTATGCGTAGTCGC…	MIELRNLTKWYPTPHGRRYVFRNLNFRFPDDVSIGLIGRNGAGKSTLMRLLGGIEAPNEGEVVTDVSISWPVGLSGGFQGSLTARENVKFVCRIYGTSHEDMLRKVRFVEEFAEIGEHFDLPMKTYSSGMRSRVAFGLSMAFDFDYYLIDEAMAVGDAQFRAKSRAVFDSRVGQANMILVSHNMNDIKEYCDVVVLVDQGQATLYEDVEAGIAAYQGSLKKAAAKPDYKDDDDK*		Gene synthesis
21	19	pETDuet	1	NcoI/BamHI	Schlegelella thermodepolymerans	KpsM_R89K	Turbo (KIH)	N-	ATGGGCaagattcatCTGGCCGTTAGCGAACGCAGCCCGCGCGTGAAACGCAGCCCGTGGCAGATTCAGCAGGCCGTTCTGTTTGCCCTGTTTCTGCGCGAACTGAAAACCCGTCTGGGCGGTCGTTGGCTGGGCGTGTTTTGGGTTCTGCTGGAACCGGTGGCACATATTGCCGTTATGACCACCCTGTTTAGTCTGGCACATCGCGCAGCAATGCCGAGCATTGAATATCCGGTGTTTCTGATTACCGGTCTGATTCCGTTTTTCATGTTTAAAGGCCTGGTTACCCGTCTGATGGAAGCCATTGATAGTAATCGCGGTCTGTTTGCATATCGCCAGGTGAAACCGATTGATACCGTTATTGCACGTGCCATGCTGGAAATTAGCCTGCAGAGTATT…	MGKIHLAVSERSPRVKRSPWQIQQAVLFALFLRELKTRLGGRWLGVFWVLLEPVAHIAVMTTLFSLAHRAAMPSIEYPVFLITGLIPFFMFKGLVTRLMEAIDSNRGLFAYRQVKPIDTVIARAMLEISLQSIVYLIALGTLGWLGFHFLPVRALELAGVSAVLIMLGASLGLFFAVVTNEIPQARAIVRISLLPLYFVSGVIFPVHTIPPQYLPLLQLNPVLHLIELSRASFFPQYRVLQGINLAYPAGFALLSLFLALMLYRLRRHQLASVV*		1b - Mutagenesis (PIPE)		KpsM_R89K
	3		2	NdeI/XhoI	Schlegelella thermodepolymerans	KpsT	FLAG	C-	ATGATCGAACTGCGCAATCTGACCAAATGGTATCCGACCCCGCATGGTCGCCGCTATGTTTTTCGCAATCTGAATTTTCGCTTTCCGGATGATGTTAGTATTGGCCTGATTGGTCGTAATGGTGCCGGTAAAAGTACCCTGATGCGCCTGCTGGGTGGCATTGAAGCACCGAATGAAGGTGAAGTTGTGACCGATGTGAGCATTAGCTGGCCGGTTGGCCTGAGTGGTGGTTTTCAGGGCAGCCTGACCGCCCGTGAAAATGTGAAATTTGTTTGCCGCATCTATGGCACCAGCCATGAAGATATGCTGCGCAAAGTGCGTTTTGTGGAAGAATTTGCCGAAATTGGTGAACATTTTGATCTGCCGATGAAAACCTATAGTAGTGGTATGCGTAGTCGC…	MIELRNLTKWYPTPHGRRYVFRNLNFRFPDDVSIGLIGRNGAGKSTLMRLLGGIEAPNEGEVVTDVSISWPVGLSGGFQGSLTARENVKFVCRIYGTSHEDMLRKVRFVEEFAEIGEHFDLPMKTYSSGMRSRVAFGLSMAFDFDYYLIDEAMAVGDAQFRAKSRAVFDSRVGQANMILVSHNMNDIKEYCDVVVLVDQGQATLYEDVEAGIAAYQGSLKKAAAKPDYKDDDDK*		Gene synthesis
22	20	pETDuet	1	NcoI/BamHI	Schlegelella thermodepolymerans	KpsM_R89A	Turbo (KIH)	N-	ATGGGCaagattcatCTGGCCGTTAGCGAACGCAGCCCGCGCGTGAAACGCAGCCCGTGGCAGATTCAGCAGGCCGTTCTGTTTGCCCTGTTTCTGCGCGAACTGAAAACCCGTCTGGGCGGTCGTTGGCTGGGCGTGTTTTGGGTTCTGCTGGAACCGGTGGCACATATTGCCGTTATGACCACCCTGTTTAGTCTGGCACATCGCGCAGCAATGCCGAGCATTGAATATCCGGTGTTTCTGATTACCGGTCTGATTCCGTTTTTCATGTTTGCGGGCCTGGTTACCCGTCTGATGGAAGCCATTGATAGTAATCGCGGTCTGTTTGCATATCGCCAGGTGAAACCGATTGATACCGTTATTGCACGTGCCATGCTGGAAATTAGCCTGCAGAGTATT…	MGKIHLAVSERSPRVKRSPWQIQQAVLFALFLRELKTRLGGRWLGVFWVLLEPVAHIAVMTTLFSLAHRAAMPSIEYPVFLITGLIPFFMFAGLVTRLMEAIDSNRGLFAYRQVKPIDTVIARAMLEISLQSIVYLIALGTLGWLGFHFLPVRALELAGVSAVLIMLGASLGLFFAVVTNEIPQARAIVRISLLPLYFVSGVIFPVHTIPPQYLPLLQLNPVLHLIELSRASFFPQYRVLQGINLAYPAGFALLSLFLALMLYRLRRHQLASVV*		1b - Mutagenesis (PIPE)		KpsM_R89A
	3		2	NdeI/XhoI	Schlegelella thermodepolymerans	KpsT	FLAG	C-	ATGATCGAACTGCGCAATCTGACCAAATGGTATCCGACCCCGCATGGTCGCCGCTATGTTTTTCGCAATCTGAATTTTCGCTTTCCGGATGATGTTAGTATTGGCCTGATTGGTCGTAATGGTGCCGGTAAAAGTACCCTGATGCGCCTGCTGGGTGGCATTGAAGCACCGAATGAAGGTGAAGTTGTGACCGATGTGAGCATTAGCTGGCCGGTTGGCCTGAGTGGTGGTTTTCAGGGCAGCCTGACCGCCCGTGAAAATGTGAAATTTGTTTGCCGCATCTATGGCACCAGCCATGAAGATATGCTGCGCAAAGTGCGTTTTGTGGAAGAATTTGCCGAAATTGGTGAACATTTTGATCTGCCGATGAAAACCTATAGTAGTGGTATGCGTAGTCGC…	MIELRNLTKWYPTPHGRRYVFRNLNFRFPDDVSIGLIGRNGAGKSTLMRLLGGIEAPNEGEVVTDVSISWPVGLSGGFQGSLTARENVKFVCRIYGTSHEDMLRKVRFVEEFAEIGEHFDLPMKTYSSGMRSRVAFGLSMAFDFDYYLIDEAMAVGDAQFRAKSRAVFDSRVGQANMILVSHNMNDIKEYCDVVVLVDQGQATLYEDVEAGIAAYQGSLKKAAAKPDYKDDDDK*		Gene synthesis
23	21	pETDuet	1	NcoI/BamHI	Schlegelella thermodepolymerans	KpsM_R94K	Turbo (KIH)	N-	ATGGGCaagattcatCTGGCCGTTAGCGAACGCAGCCCGCGCGTGAAACGCAGCCCGTGGCAGATTCAGCAGGCCGTTCTGTTTGCCCTGTTTCTGCGCGAACTGAAAACCCGTCTGGGCGGTCGTTGGCTGGGCGTGTTTTGGGTTCTGCTGGAACCGGTGGCACATATTGCCGTTATGACCACCCTGTTTAGTCTGGCACATCGCGCAGCAATGCCGAGCATTGAATATCCGGTGTTTCTGATTACCGGTCTGATTCCGTTTTTCATGTTTCGTGGCCTGGTTACCAAACTGATGGAAGCCATTGATAGTAATCGCGGTCTGTTTGCATATCGCCAGGTGAAACCGATTGATACCGTTATTGCACGTGCCATGCTGGAAATTAGCCTGCAGAGTATT…	MGKIHLAVSERSPRVKRSPWQIQQAVLFALFLRELKTRLGGRWLGVFWVLLEPVAHIAVMTTLFSLAHRAAMPSIEYPVFLITGLIPFFMFRGLVTKLMEAIDSNRGLFAYRQVKPIDTVIARAMLEISLQSIVYLIALGTLGWLGFHFLPVRALELAGVSAVLIMLGASLGLFFAVVTNEIPQARAIVRISLLPLYFVSGVIFPVHTIPPQYLPLLQLNPVLHLIELSRASFFPQYRVLQGINLAYPAGFALLSLFLALMLYRLRRHQLASVV*		1b - Mutagenesis (PIPE)		KpsM_R94K
	3		2	NdeI/XhoI	Schlegelella thermodepolymerans	KpsT	FLAG	C-	ATGATCGAACTGCGCAATCTGACCAAATGGTATCCGACCCCGCATGGTCGCCGCTATGTTTTTCGCAATCTGAATTTTCGCTTTCCGGATGATGTTAGTATTGGCCTGATTGGTCGTAATGGTGCCGGTAAAAGTACCCTGATGCGCCTGCTGGGTGGCATTGAAGCACCGAATGAAGGTGAAGTTGTGACCGATGTGAGCATTAGCTGGCCGGTTGGCCTGAGTGGTGGTTTTCAGGGCAGCCTGACCGCCCGTGAAAATGTGAAATTTGTTTGCCGCATCTATGGCACCAGCCATGAAGATATGCTGCGCAAAGTGCGTTTTGTGGAAGAATTTGCCGAAATTGGTGAACATTTTGATCTGCCGATGAAAACCTATAGTAGTGGTATGCGTAGTCGC…	MIELRNLTKWYPTPHGRRYVFRNLNFRFPDDVSIGLIGRNGAGKSTLMRLLGGIEAPNEGEVVTDVSISWPVGLSGGFQGSLTARENVKFVCRIYGTSHEDMLRKVRFVEEFAEIGEHFDLPMKTYSSGMRSRVAFGLSMAFDFDYYLIDEAMAVGDAQFRAKSRAVFDSRVGQANMILVSHNMNDIKEYCDVVVLVDQGQATLYEDVEAGIAAYQGSLKKAAAKPDYKDDDDK*		Gene synthesis
24	22	pETDuet	1	NcoI/BamHI	Schlegelella thermodepolymerans	KpsM_R94A	Turbo (KIH)	N-	ATGGGCaagattcatCTGGCCGTTAGCGAACGCAGCCCGCGCGTGAAACGCAGCCCGTGGCAGATTCAGCAGGCCGTTCTGTTTGCCCTGTTTCTGCGCGAACTGAAAACCCGTCTGGGCGGTCGTTGGCTGGGCGTGTTTTGGGTTCTGCTGGAACCGGTGGCACATATTGCCGTTATGACCACCCTGTTTAGTCTGGCACATCGCGCAGCAATGCCGAGCATTGAATATCCGGTGTTTCTGATTACCGGTCTGATTCCGTTTTTCATGTTTCGTGGCCTGGTTACCGCGCTGATGGAAGCCATTGATAGTAATCGCGGTCTGTTTGCATATCGCCAGGTGAAACCGATTGATACCGTTATTGCACGTGCCATGCTGGAAATTAGCCTGCAGAGTATT…	MGKIHLAVSERSPRVKRSPWQIQQAVLFALFLRELKTRLGGRWLGVFWVLLEPVAHIAVMTTLFSLAHRAAMPSIEYPVFLITGLIPFFMFRGLVTALMEAIDSNRGLFAYRQVKPIDTVIARAMLEISLQSIVYLIALGTLGWLGFHFLPVRALELAGVSAVLIMLGASLGLFFAVVTNEIPQARAIVRISLLPLYFVSGVIFPVHTIPPQYLPLLQLNPVLHLIELSRASFFPQYRVLQGINLAYPAGFALLSLFLALMLYRLRRHQLASVV*		1b - Mutagenesis (PIPE)		KpsM_R94A
	3		2	NdeI/XhoI	Schlegelella thermodepolymerans	KpsT	FLAG	C-	ATGATCGAACTGCGCAATCTGACCAAATGGTATCCGACCCCGCATGGTCGCCGCTATGTTTTTCGCAATCTGAATTTTCGCTTTCCGGATGATGTTAGTATTGGCCTGATTGGTCGTAATGGTGCCGGTAAAAGTACCCTGATGCGCCTGCTGGGTGGCATTGAAGCACCGAATGAAGGTGAAGTTGTGACCGATGTGAGCATTAGCTGGCCGGTTGGCCTGAGTGGTGGTTTTCAGGGCAGCCTGACCGCCCGTGAAAATGTGAAATTTGTTTGCCGCATCTATGGCACCAGCCATGAAGATATGCTGCGCAAAGTGCGTTTTGTGGAAGAATTTGCCGAAATTGGTGAACATTTTGATCTGCCGATGAAAACCTATAGTAGTGGTATGCGTAGTCGC…	MIELRNLTKWYPTPHGRRYVFRNLNFRFPDDVSIGLIGRNGAGKSTLMRLLGGIEAPNEGEVVTDVSISWPVGLSGGFQGSLTARENVKFVCRIYGTSHEDMLRKVRFVEEFAEIGEHFDLPMKTYSSGMRSRVAFGLSMAFDFDYYLIDEAMAVGDAQFRAKSRAVFDSRVGQANMILVSHNMNDIKEYCDVVVLVDQGQATLYEDVEAGIAAYQGSLKKAAAKPDYKDDDDK*		Gene synthesis
